# Supplementary material for: Genome-Wide Characterization of Serine/Arginine-Rich Gene Family and Its Genetic Effects on Agronomic Traits of Brassica napus
Source: Front Plant Sci. 2022 Feb 16;13:829668. doi: 10.3389/fpls.2022.829668 (PMC8889041; doi:10.3389/fpls.2022.829668)
Supplement: Supplementary file 6 [file Table_1.xlsx]

## Sheet: Table S1
Table S1 List of primers used for quantitative real-time PCR analysis.
Gene Name	F primer(5’->3’)	R primer(3’->5’)
BnaC01g41640D	GCTGCGTACAGGAAGGAAAG	CTCTTCTCGTTGGGACTTGC
BnaC04g00810D	GGAGAGTGGAGCGAGTTGAC	CGCTCTTTAGTGCGGATAGG
BnaA08g30960D	AGGGTGATCTTGAACGGCTA	CTCCACGCTCACCCTTAGTC
BnaC03g20680D	GCAGTCCGAAGAGAATGGAG	GTCTTGAGGGCTGCTACCAC
BnaAnng28560D	TAATAGGATCTCTCTCCGCTGA	CGGATCCAAATTACCAACGTAC
BnaA09g52820D	GTTCCGTAGCGAGGAAGATG	TCTCATCCACATCAGGGTCA
BnaCnng52140D	CCCATACTCTCTTCGCAAGC	AGTAGGACGGAATTGCATGG
BnaA05g27090D	AGTCCATCACCACCAAGGAG	GCAGCATCAGCAGGATCATA
BnaC05g41220D	AGACCATCACCACCAAGGAG	CGAGGCTCCCCAGTGTAATA
BnaCnng00990D	AGGGATCTCCCAACCAGTCT	GACAGTCAGCTCACGACCAA
BnaA06g15930D	AACTTGCCCGGTGACATTAG	CGACAGCCGTCAAAGTTGTA
BnaA06g37780D	AGATTCCACCGAGACCTCCT	CCACCGAGGATGAACCTCTA
BnaA08g23570D	CACCTCCAAGGAGACTACGC	CAGTGGCCTCTTAGGACTGC
BnaA09g56240D	CTCCTATCCGCAGACGTAGC	TGCTGCTGTTACTGCTGCTT
Bn-actin	CGAGGCTCCTCTTAACCCAAAGG	CACCAGAATCCAGCACAATACCG
