# Supplementary material for: Genome-Wide Characterization of Serine/Arginine-Rich Gene Family and Its Genetic Effects on Agronomic Traits of Brassica napus
Source: Front Plant Sci. 2022 Feb 16;13:829668. doi: 10.3389/fpls.2022.829668 (PMC8889041; doi:10.3389/fpls.2022.829668)
Supplement: Supplementary file 7 [file Table_2.xlsx]

## Sheet: Table S2
Table S2 Ka/Ks analysis for paralogous gene pairs of SRs in B. napus.
Gene1	Gene2	Ka	Ks	Ka/Ks
BnaA01g14750D	BnaA03g12870D	0.137741	1.33936	0.102841
BnaA01g14750D	BnaA08g30960D	0.0454266	0.415172	0.109416
BnaA01g14750D	BnaC03g15710D	0.19342	1.27833	0.151307
BnaA01g14750D	BnaC07g39690D	0.145599	0.762603	0.190924
BnaA01g14750D	BnaC08g47240D	0.0446855	0.464507	0.0961997
BnaA02g20550D	BnaA09g00790D	0.0225965	0.359067	0.062931
BnaA02g20550D	BnaC02g27300D	0.0233613	0.130046	0.179639
BnaA03g00590D	BnaA05g28890D	0.135588	0.933777	0.145204
BnaA03g00590D	BnaC03g00890D	0.0122668	0.10105	0.121393
BnaA03g00590D	BnaC05g43360D	0.141067	0.841168	0.167704
BnaA03g12870D	BnaC03g15710D	0.00811402	0.202463	0.0400766
BnaA03g12870D	BnaC07g39690D	0.268113	2.09811	0.127788
BnaA03g17170D	BnaA07g37700D	0.11029	0.769895	0.143254
BnaA03g17170D	BnaA09g33780D	0.118069	0.87106	0.135546
BnaA03g17170D	BnaC03g20680D	0.00766717	0.141903	0.054031
BnaA03g17170D	BnaC06g14780D	0.122192	0.754108	0.162036
BnaA03g17170D	BnaC08g24530D	0.122219	0.851518	0.143531
BnaA03g51620D	BnaA04g14520D	0.0684072	0.987363	0.0692828
BnaA03g51620D	BnaC04g36280D	0.0696193	1.06859	0.0651509
BnaA03g51620D	BnaC07g43350D	0.0119406	0.121803	0.0980316
BnaA04g03560D	BnaC04g25450D	0.00377169	0.0943977	0.0399553
BnaA04g14520D	BnaC04g36280D	0.000131716	0.131716	0.001
BnaA04g14520D	BnaC07g43350D	0.0649701	0.848648	0.0765572
BnaA05g13830D	BnaA06g00410D	0.0913854	0.38928	0.234755
BnaA05g13830D	BnaA08g00560D	0.242455	0.437196	0.554567
BnaA05g13830D	BnaC01g37560D	0.150737	0.900478	0.167397
BnaA05g13830D	BnaC03g70430D	0.193068	0.432704	0.44619
BnaA05g13830D	BnaC06g07190D	0.113083	0.40915	0.276385
BnaA05g13830D	BnaC06g10860D	0.0287857	0.0627317	0.45887
BnaA05g27090D	BnaC05g41220D	0.0222781	0.140127	0.158985
BnaA05g28890D	BnaC03g00890D	0.141877	1.04097	0.136294
BnaA05g28890D	BnaC05g43360D	0.0199471	0.168888	0.118108
BnaA06g00410D	BnaA08g00560D	0.278324	0.797319	0.349075
BnaA06g00410D	BnaC01g37560D	0.163616	1.03726	0.157739
BnaA06g00410D	BnaC03g70430D	0.200527	0.76026	0.263761
BnaA06g00410D	BnaC06g07190D	0.0208672	0.119321	0.174882
BnaA06g00410D	BnaC06g10860D	0.116919	0.386101	0.302818
BnaA06g11140D	BnaA08g23570D	0.0400656	0.24453	0.163847
BnaA06g11140D	BnaA09g56240D	0.0559742	0.338873	0.165177
BnaA06g11140D	BnaC05g12680D	0.0123857	0.0750366	0.165062
BnaA06g11140D	BnaC08g16960D	0.0379815	0.255983	0.148375
BnaA06g11140D	BnaC08g38300D	0.0555827	0.315335	0.176266
BnaA06g15930D	BnaA06g21030D	0.0124985	0.366215	0.0341287
BnaA06g15930D	BnaC01g26160D	0.0607031	0.349568	0.173652
BnaA06g15930D	BnaC03g52440D	0.0161379	0.350123	0.0460922
BnaA06g15930D	BnaC08g21130D	0.00337598	0.0796932	0.0423622
BnaA06g21030D	BnaC01g26160D	0.0461964	0.339029	0.136261
BnaA06g21030D	BnaC03g52440D	0.00328247	0.0769217	0.0426729
BnaA06g21030D	BnaC08g21130D	0.0101988	0.338389	0.0301392
BnaA06g37780D	BnaC05g06630D	0.0522518	0.336892	0.1551
BnaA07g37700D	BnaA09g33780D	0.0251093	0.254031	0.0988434
BnaA07g37700D	BnaC06g14780D	0.005182	0.0864651	0.0599318
BnaA07g37700D	BnaC08g24530D	0.0265858	0.245589	0.108253
BnaA08g00560D	BnaC01g37560D	0.328591	1.1066	0.296938
BnaA08g00560D	BnaC03g70430D	0.156428	0.164052	0.953523
BnaA08g00560D	BnaC06g10860D	0.251587	0.445858	0.564276
BnaA08g23570D	BnaA09g56240D	0.0652435	0.347075	0.187981
BnaA08g23570D	BnaC05g12680D	0.0504036	0.292923	0.172071
BnaA08g23570D	BnaC08g16960D	0.0271967	0.0780842	0.3483
BnaA08g23570D	BnaC08g38300D	0.063521	0.328221	0.193531
BnaA08g30960D	BnaC07g39690D	0.121608	0.684885	0.17756
BnaA08g30960D	BnaC08g47240D	0.00633825	0.0828249	0.0765259
BnaA09g00790D	BnaCnng19170D	0.0133893	0.217874	0.0614544
BnaA09g33780D	BnaC03g20680D	0.117125	0.948433	0.123493
BnaA09g33780D	BnaC06g14780D	0.0247905	0.280884	0.0882591
BnaA09g33780D	BnaC08g24530D	0.00559721	0.0937561	0.0596996
BnaA09g54590D	BnaC05g19020D	0.00412361	0.185889	0.0221832
BnaA09g56240D	BnaC05g12680D	0.0613727	0.333857	0.183829
BnaA09g56240D	BnaC08g16960D	0.05533	0.33468	0.165322
BnaA09g56240D	BnaC08g38300D	0.00833452	0.0753199	0.110655
BnaC01g26160D	BnaC03g52440D	0.0463136	0.388354	0.119256
BnaC01g26160D	BnaC08g21130D	0.0526348	0.351434	0.149771
BnaC01g37560D	BnaC03g70430D	0.346328	1.01308	0.341856
BnaC01g37560D	BnaC06g07190D	0.156295	1.01843	0.153466
BnaC01g37560D	BnaC06g10860D	0.170743	0.836577	0.204097
BnaC01g37560D	BnaCnng00990D	0.00408141	0.0770174	0.0529933
BnaC03g00890D	BnaC05g43360D	0.15001	0.859398	0.174552
BnaC03g15710D	BnaC07g39690D	0.3205	2.88774	0.110986
BnaC03g20680D	BnaC06g14780D	0.120785	0.894463	0.135037
BnaC03g20680D	BnaC08g24530D	0.13463	0.931789	0.144485
BnaC03g52440D	BnaC08g21130D	0.0136975	0.340975	0.0401716
BnaC03g70430D	BnaC06g07190D	0.21005	0.662308	0.317149
BnaC03g70430D	BnaC06g10860D	0.184903	0.415951	0.444532
BnaC04g00810D	BnaC08g31720D	0.296521	1.6749	0.177038
BnaC04g36280D	BnaC07g43350D	0.0658795	0.865933	0.0760792
BnaC05g12680D	BnaC08g16960D	0.0479797	0.297135	0.161475
BnaC05g12680D	BnaC08g38300D	0.0579922	0.313353	0.18507
BnaC06g07190D	BnaC06g10860D	0.110998	0.406174	0.273276
BnaC06g14780D	BnaC08g24530D	0.0261536	0.251371	0.104044
BnaC07g39690D	BnaC08g47240D	0.123948	0.669541	0.185124
BnaC08g16960D	BnaC08g38300D	0.0505118	0.279363	0.180811
