# Supplementary material for: Genome-Wide Characterization of Serine/Arginine-Rich Gene Family and Its Genetic Effects on Agronomic Traits of Brassica napus
Source: Front Plant Sci. 2022 Feb 16;13:829668. doi: 10.3389/fpls.2022.829668 (PMC8889041; doi:10.3389/fpls.2022.829668)
Supplement: Supplementary file 8 [file Table_3.xlsx]

## Sheet: Table S3
Table S3 The positions of Cis-acting regulatory elements
GeneID	Chr	Start	End	Cis-acting regulatory element
BnaA05g28890D	chrA05	897	906	O2-site
BnaA06g11140D	chrA06	1425	1434	O2-site
BnaA06g15930D	chrA06	1701	1710	O2-site
BnaA07g37700D	chrA07_random	197	206	O2-site
BnaA08g30960D	chrA08_random	214	223	O2-site
BnaA09g54590D	chrA09_random	584	593	O2-site
BnaC01g37560D	chrC01	1007	1016	O2-site
BnaC05g12680D	chrC05	203	212	O2-site
BnaC05g12680D	chrC05	664	673	O2-site
BnaC05g41220D	chrC05	1896	1904	O2-site
BnaC05g43360D	chrC05	900	909	O2-site
BnaC06g07190D	chrC06	190	198	O2-site
BnaC06g14780D	chrC06	92	101	O2-site
BnaC07g39690D	chrC07	598	607	O2-site
BnaC08g16960D	chrC08	943	952	O2-site
BnaC08g21130D	chrC08	78	87	O2-site
BnaC08g21130D	chrC08	1704	1713	O2-site
BnaC08g31720D	chrC08	390	398	O2-site
BnaC08g31720D	chrC08	1548	1556	O2-site
BnaC08g38300D	chrC08	1566	1574	O2-site
BnaC08g47240D	chrC08_random	743	752	O2-site
BnaC08g47240D	chrC08_random	1157	1166	O2-site
BnaCnng00990D	chrCnn_random	1896	1905	O2-site
BnaCnng19170D	chrCnn_random	1028	1037	O2-site
BnaCnng52140D	chrCnn_random	1031	1039	O2-site
BnaA04g03560D	chrA04	107	116	circadian
BnaA06g15930D	chrA06	1262	1271	circadian
BnaA09g00790D	chrA09	669	678	circadian
BnaA09g54590D	chrA09_random	1089	1098	circadian
BnaC03g15710D	chrC03	1599	1608	circadian
BnaC03g70430D	chrC03	1640	1649	circadian
BnaC05g19020D	chrC05	775	784	circadian
BnaC05g43360D	chrC05	1825	1834	circadian
BnaC08g16960D	chrC08	1143	1152	circadian
BnaC08g21130D	chrC08	1270	1279	circadian
BnaC08g47240D	chrC08_random	1707	1716	circadian
BnaCnng00990D	chrCnn_random	222	231	circadian
BnaCnng19170D	chrCnn_random	1595	1604	circadian
BnaA02g20550D	chrA02	1909	1920	MBSI
BnaA06g37780D	chrA06_random	1328	1339	MBSI
BnaC01g37560D	chrC01	879	890	MBSI
BnaC02g27300D	chrC02	381	392	MBSI
BnaC04g36280D	chrC04	1751	1762	MBSI
BnaC05g06630D	chrC05	1891	1902	MBSI
BnaA01g14750D	chrA01	429	435	CAT-box
BnaA02g20550D	chrA02	1079	1085	CAT-box
BnaA03g00590D	chrA03	612	618	CAT-box
BnaA03g51620D	chrA03	722	728	CAT-box
BnaA04g03560D	chrA04	843	849	CAT-box
BnaA05g13830D	chrA05	409	415	CAT-box
BnaA05g28890D	chrA05	1387	1393	CAT-box
BnaA06g37780D	chrA06_random	927	933	CAT-box
BnaA09g00790D	chrA09	1624	1630	CAT-box
BnaA09g52820D	chrA09_random	1000	1006	CAT-box
BnaA09g54590D	chrA09_random	1188	1194	CAT-box
BnaC03g00890D	chrC03	637	643	CAT-box
BnaC03g15710D	chrC03	506	512	CAT-box
BnaC03g20680D	chrC03	400	406	CAT-box
BnaC03g70430D	chrC03	1496	1502	CAT-box
BnaC04g25450D	chrC04	1234	1240	CAT-box
BnaC05g06630D	chrC05	1523	1529	CAT-box
BnaC05g41220D	chrC05	30	36	CAT-box
BnaC05g43360D	chrC05	958	964	CAT-box
BnaC05g43360D	chrC05	1218	1224	CAT-box
BnaC05g43360D	chrC05	1381	1387	CAT-box
BnaC06g10860D	chrC06	565	571	CAT-box
BnaC07g43350D	chrC07	723	729	CAT-box
BnaC08g38300D	chrC08	681	687	CAT-box
BnaCnng19170D	chrCnn_random	1644	1650	CAT-box
BnaCnng52140D	chrCnn_random	1342	1348	CAT-box
BnaA05g13830D	chrA05	123	130	GCN4_motif
BnaA06g11140D	chrA06	290	297	GCN4_motif
BnaA06g11140D	chrA06	1160	1167	GCN4_motif
BnaA07g37700D	chrA07_random	360	367	GCN4_motif
BnaA08g23570D	chrA08	368	375	GCN4_motif
BnaA08g23570D	chrA08	813	820	GCN4_motif
BnaA09g33780D	chrA09	1632	1639	GCN4_motif
BnaA09g54590D	chrA09_random	722	729	GCN4_motif
BnaC01g37560D	chrC01	194	201	GCN4_motif
BnaC01g41640D	chrC01_random	1655	1662	GCN4_motif
BnaC03g70430D	chrC03	140	147	GCN4_motif
BnaC06g14780D	chrC06	255	262	GCN4_motif
BnaC08g24530D	chrC08	1797	1804	GCN4_motif
BnaCnng00990D	chrCnn_random	1202	1209	GCN4_motif
BnaCnng35170D	chrCnn_random	493	500	GCN4_motif
BnaCnng35170D	chrCnn_random	1108	1115	GCN4_motif
BnaCnng35170D	chrCnn_random	1798	1805	GCN4_motif
BnaC08g47240D	chrC08_random	1881	1890	HD-Zip 1
BnaCnng35170D	chrCnn_random	1672	1680	HD-Zip 1
BnaA02g20550D	chrA02	1481	1489	ERE
BnaA02g20550D	chrA02	1483	1491	ERE
BnaA03g00590D	chrA03	37	45	ERE
BnaA03g12870D	chrA03	28	36	ERE
BnaA03g51620D	chrA03	1694	1702	ERE
BnaA04g14520D	chrA04	271	279	ERE
BnaA04g14520D	chrA04	511	519	ERE
BnaA04g14520D	chrA04	513	521	ERE
BnaA04g14520D	chrA04	1400	1408	ERE
BnaA04g14520D	chrA04	1484	1492	ERE
BnaA04g14520D	chrA04	1527	1535	ERE
BnaA04g14520D	chrA04	1579	1587	ERE
BnaA04g14520D	chrA04	1820	1828	ERE
BnaA06g11140D	chrA06	76	84	ERE
BnaA06g11140D	chrA06	107	115	ERE
BnaA06g11140D	chrA06	412	420	ERE
BnaA06g11140D	chrA06	1851	1859	ERE
BnaA07g37700D	chrA07_random	605	613	ERE
BnaA07g37700D	chrA07_random	1458	1466	ERE
BnaA08g30960D	chrA08_random	500	508	ERE
BnaA09g00790D	chrA09	266	274	ERE
BnaA09g00790D	chrA09	462	470	ERE
BnaA09g00790D	chrA09	702	710	ERE
BnaA09g00790D	chrA09	845	853	ERE
BnaA09g00790D	chrA09	847	855	ERE
BnaA09g00790D	chrA09	1969	1977	ERE
BnaA09g33780D	chrA09	490	498	ERE
BnaA09g33780D	chrA09	617	625	ERE
BnaA09g56240D	chrA09_random	684	692	ERE
BnaA09g56240D	chrA09_random	1342	1350	ERE
BnaA09g56240D	chrA09_random	1525	1533	ERE
BnaA09g56240D	chrA09_random	1853	1861	ERE
BnaAnng28560D	chrAnn_random	973	981	ERE
BnaAnng28560D	chrAnn_random	1110	1118	ERE
BnaAnng28560D	chrAnn_random	1606	1614	ERE
BnaC01g37560D	chrC01	34	42	ERE
BnaC01g37560D	chrC01	265	273	ERE
BnaC01g37560D	chrC01	283	291	ERE
BnaC01g37560D	chrC01	502	510	ERE
BnaC01g37560D	chrC01	640	648	ERE
BnaC01g37560D	chrC01	1190	1198	ERE
BnaC01g41640D	chrC01_random	639	647	ERE
BnaC02g27300D	chrC02	517	525	ERE
BnaC02g27300D	chrC02	669	677	ERE
BnaC03g70430D	chrC03	1231	1239	ERE
BnaC04g25450D	chrC04	322	330	ERE
BnaC04g36280D	chrC04	1560	1568	ERE
BnaC04g36280D	chrC04	1806	1814	ERE
BnaC05g12680D	chrC05	1219	1227	ERE
BnaC05g12680D	chrC05	1516	1524	ERE
BnaC05g19020D	chrC05	1406	1414	ERE
BnaC05g43360D	chrC05	1982	1990	ERE
BnaC06g07190D	chrC06	1297	1305	ERE
BnaC06g14780D	chrC06	500	508	ERE
BnaC06g14780D	chrC06	1623	1631	ERE
BnaC07g38480D	chrC07	671	679	ERE
BnaC07g38480D	chrC07	673	681	ERE
BnaC07g39690D	chrC07	426	434	ERE
BnaC07g39690D	chrC07	1236	1244	ERE
BnaC07g39690D	chrC07	1264	1272	ERE
BnaC07g39690D	chrC07	1503	1511	ERE
BnaC07g43350D	chrC07	1710	1718	ERE
BnaC08g21130D	chrC08	488	496	ERE
BnaC08g21130D	chrC08	526	534	ERE
BnaC08g21130D	chrC08	775	783	ERE
BnaC08g24530D	chrC08	355	363	ERE
BnaC08g24530D	chrC08	799	807	ERE
BnaC08g24530D	chrC08	1174	1182	ERE
BnaC08g31720D	chrC08	519	527	ERE
BnaC08g31720D	chrC08	769	777	ERE
BnaC08g31720D	chrC08	771	779	ERE
BnaC08g31720D	chrC08	1395	1403	ERE
BnaC08g38300D	chrC08	1336	1344	ERE
BnaC08g38300D	chrC08	1507	1515	ERE
BnaC08g38300D	chrC08	1509	1517	ERE
BnaC08g38300D	chrC08	1741	1749	ERE
BnaC08g38300D	chrC08	1854	1862	ERE
BnaCnng00990D	chrCnn_random	717	725	ERE
BnaCnng00990D	chrCnn_random	775	783	ERE
BnaCnng00990D	chrCnn_random	777	785	ERE
BnaCnng00990D	chrCnn_random	865	873	ERE
BnaCnng00990D	chrCnn_random	879	887	ERE
BnaCnng00990D	chrCnn_random	960	968	ERE
BnaCnng00990D	chrCnn_random	1001	1009	ERE
BnaCnng00990D	chrCnn_random	1010	1018	ERE
BnaCnng19170D	chrCnn_random	985	993	ERE
BnaCnng19170D	chrCnn_random	1341	1349	ERE
BnaCnng35170D	chrCnn_random	34	42	ERE
BnaCnng35170D	chrCnn_random	234	242	ERE
BnaCnng35170D	chrCnn_random	866	874	ERE
BnaCnng52140D	chrCnn_random	1719	1727	ERE
BnaA01g14750D	chrA01	480	487	P-box
BnaA01g14750D	chrA01	1700	1707	P-box
BnaA02g20550D	chrA02	1086	1093	P-box
BnaA04g03560D	chrA04	203	210	P-box
BnaA06g37780D	chrA06_random	1703	1710	P-box
BnaA08g00560D	chrA08	1126	1133	P-box
BnaA08g00560D	chrA08	1205	1212	P-box
BnaA08g00560D	chrA08	1544	1551	P-box
BnaA08g30960D	chrA08_random	1849	1856	P-box
BnaA09g54590D	chrA09_random	1732	1739	P-box
BnaC03g00890D	chrC03	448	455	P-box
BnaC04g25450D	chrC04	541	548	P-box
BnaC05g19020D	chrC05	201	208	P-box
BnaC05g19020D	chrC05	1738	1745	P-box
BnaC05g41220D	chrC05	736	743	P-box
BnaC05g43360D	chrC05	1817	1824	P-box
BnaC08g47240D	chrC08_random	1834	1841	P-box
BnaA03g00590D	chrA03	1154	1163	TCA-element
BnaA03g12870D	chrA03	530	539	TCA-element
BnaA03g17170D	chrA03	165	174	TCA-element
BnaA03g51620D	chrA03	513	522	TCA-element
BnaA03g51620D	chrA03	633	642	TCA-element
BnaA04g03560D	chrA04	1835	1844	TCA-element
BnaA04g14520D	chrA04	1338	1347	TCA-element
BnaA05g13830D	chrA05	1249	1258	TCA-element
BnaA05g27090D	chrA05	1769	1778	TCA-element
BnaA06g11140D	chrA06	1041	1050	TCA-element
BnaA06g11140D	chrA06	1153	1162	TCA-element
BnaA07g37700D	chrA07_random	748	757	TCA-element
BnaA08g30960D	chrA08_random	348	357	TCA-element
BnaA08g30960D	chrA08_random	445	454	TCA-element
BnaA09g00790D	chrA09	406	415	TCA-element
BnaA09g54590D	chrA09_random	1155	1164	TCA-element
BnaC03g00890D	chrC03	368	377	TCA-element
BnaC03g00890D	chrC03	432	442	TCA-element
BnaC03g20680D	chrC03	1049	1058	TCA-element
BnaC04g25450D	chrC04	1302	1311	TCA-element
BnaC04g36280D	chrC04	1119	1128	TCA-element
BnaC05g12680D	chrC05	725	734	TCA-element
BnaC06g07190D	chrC06	686	695	TCA-element
BnaC06g14780D	chrC06	658	667	TCA-element
BnaC07g39690D	chrC07	1144	1153	TCA-element
BnaC07g43350D	chrC07	514	524	TCA-element
BnaC07g43350D	chrC07	634	643	TCA-element
BnaC08g31720D	chrC08	943	952	TCA-element
BnaC08g31720D	chrC08	1136	1145	TCA-element
BnaC08g47240D	chrC08_random	928	937	TCA-element
BnaCnng19170D	chrCnn_random	1416	1425	TCA-element
BnaCnng19170D	chrCnn_random	1477	1486	TCA-element
BnaCnng35170D	chrCnn_random	480	489	TCA-element
BnaA01g14750D	chrA01	230	235	ABRE
BnaA01g14750D	chrA01	1900	1909	ABRE
BnaA01g14750D	chrA01	1904	1913	ABRE
BnaA02g20550D	chrA02	327	332	ABRE
BnaA02g20550D	chrA02	448	455	ABRE
BnaA02g20550D	chrA02	1713	1719	ABRE
BnaA02g20550D	chrA02	1714	1719	ABRE
BnaA02g20550D	chrA02	1722	1728	ABRE
BnaA02g20550D	chrA02	1723	1728	ABRE
BnaA03g00590D	chrA03	501	506	ABRE
BnaA03g00590D	chrA03	549	555	ABRE
BnaA03g00590D	chrA03	550	555	ABRE
BnaA03g00590D	chrA03	573	578	ABRE
BnaA03g00590D	chrA03	628	633	ABRE
BnaA03g00590D	chrA03	660	666	ABRE
BnaA03g00590D	chrA03	661	666	ABRE
BnaA03g00590D	chrA03	824	829	ABRE
BnaA03g00590D	chrA03	1164	1169	ABRE
BnaA03g00590D	chrA03	1498	1506	ABRE
BnaA03g00590D	chrA03	1500	1505	ABRE
BnaA03g00590D	chrA03	1498	1506	AT~ABRE
BnaA03g12870D	chrA03	331	337	ABRE
BnaA03g12870D	chrA03	332	337	ABRE
BnaA03g12870D	chrA03	1713	1718	ABRE
BnaA03g17170D	chrA03	664	669	ABRE
BnaA03g51620D	chrA03	532	539	ABRE
BnaA03g51620D	chrA03	1172	1177	ABRE
BnaA03g51620D	chrA03	1508	1513	ABRE
BnaA03g51620D	chrA03	1848	1853	ABRE
BnaA04g03560D	chrA04	1786	1792	ABRE
BnaA04g03560D	chrA04	1787	1792	ABRE
BnaA04g14520D	chrA04	168	174	ABRE
BnaA04g14520D	chrA04	169	174	ABRE
BnaA05g13830D	chrA05	703	708	ABRE
BnaA05g13830D	chrA05	1504	1509	ABRE
BnaA05g27090D	chrA05	143	148	ABRE
BnaA05g27090D	chrA05	1897	1902	ABRE
BnaA05g28890D	chrA05	87	94	ABRE
BnaA06g00410D	chrA06	1832	1838	ABRE
BnaA06g00410D	chrA06	1833	1838	ABRE
BnaA06g11140D	chrA06	954	959	ABRE
BnaA06g11140D	chrA06	1870	1879	ABRE
BnaA06g11140D	chrA06	1872	1877	ABRE
BnaA06g15930D	chrA06	536	541	ABRE
BnaA06g21030D	chrA06	315	320	ABRE
BnaA06g21030D	chrA06	492	497	ABRE
BnaA06g21030D	chrA06	1568	1574	ABRE
BnaA06g21030D	chrA06	1569	1574	ABRE
BnaA06g37780D	chrA06_random	1805	1814	ABRE
BnaA06g37780D	chrA06_random	1807	1813	ABRE
BnaA06g37780D	chrA06_random	1808	1813	ABRE
BnaA07g37700D	chrA07_random	739	744	ABRE
BnaA07g37700D	chrA07_random	901	906	ABRE
BnaA08g30960D	chrA08_random	80	85	ABRE
BnaA08g30960D	chrA08_random	218	223	ABRE
BnaA09g00790D	chrA09	1075	1080	ABRE
BnaA09g00790D	chrA09	1755	1761	ABRE
BnaA09g00790D	chrA09	1756	1761	ABRE
BnaA09g00790D	chrA09	1764	1770	ABRE
BnaA09g00790D	chrA09	1765	1770	ABRE
BnaA09g33780D	chrA09	1454	1461	ABRE
BnaA09g52820D	chrA09_random	941	946	ABRE
BnaA09g54590D	chrA09_random	195	200	ABRE
BnaA09g54590D	chrA09_random	576	585	ABRE
BnaA09g54590D	chrA09_random	578	584	ABRE
BnaA09g54590D	chrA09_random	579	584	ABRE
BnaA09g56240D	chrA09_random	358	363	ABRE
BnaA09g56240D	chrA09_random	1016	1021	ABRE
BnaAnng28560D	chrAnn_random	1508	1513	ABRE
BnaC01g26160D	chrC01	89	95	ABRE
BnaC01g26160D	chrC01	90	95	ABRE
BnaC01g26160D	chrC01	118	124	ABRE
BnaC01g26160D	chrC01	119	124	ABRE
BnaC01g26160D	chrC01	1050	1055	ABRE
BnaC01g41640D	chrC01_random	951	956	ABRE
BnaC02g27300D	chrC02	1404	1410	ABRE
BnaC02g27300D	chrC02	1405	1410	ABRE
BnaC02g27300D	chrC02	1413	1419	ABRE
BnaC02g27300D	chrC02	1414	1419	ABRE
BnaC03g00890D	chrC03	1412	1420	AT~ABRE
BnaC03g00890D	chrC03	284	291	ABRE
BnaC03g00890D	chrC03	526	531	ABRE
BnaC03g00890D	chrC03	598	603	ABRE
BnaC03g00890D	chrC03	651	660	ABRE
BnaC03g00890D	chrC03	653	658	ABRE
BnaC03g00890D	chrC03	658	663	ABRE
BnaC03g00890D	chrC03	685	691	ABRE
BnaC03g00890D	chrC03	686	691	ABRE
BnaC03g00890D	chrC03	838	843	ABRE
BnaC03g00890D	chrC03	1412	1420	ABRE
BnaC03g00890D	chrC03	1414	1419	ABRE
BnaC03g00890D	chrC03	1508	1513	ABRE
BnaC03g20680D	chrC03	172	177	ABRE
BnaC03g20680D	chrC03	895	900	ABRE
BnaC03g70430D	chrC03	247	252	ABRE
BnaC03g70430D	chrC03	398	403	ABRE
BnaC04g00810D	chrC04	251	256	ABRE
BnaC04g00810D	chrC04	322	327	ABRE
BnaC04g00810D	chrC04	665	674	ABRE
BnaC04g00810D	chrC04	667	672	ABRE
BnaC04g00810D	chrC04	1561	1567	ABRE
BnaC04g00810D	chrC04	1562	1567	ABRE
BnaC04g25450D	chrC04	1285	1293	AT~ABRE
BnaC04g25450D	chrC04	1285	1293	ABRE
BnaC04g25450D	chrC04	1286	1291	ABRE
BnaC04g25450D	chrC04	1318	1323	ABRE
BnaC04g36280D	chrC04	1173	1180	ABRE
BnaC04g36280D	chrC04	1313	1318	ABRE
BnaC05g06630D	chrC05	360	365	ABRE
BnaC05g06630D	chrC05	1703	1708	ABRE
BnaC05g12680D	chrC05	1227	1232	ABRE
BnaC05g12680D	chrC05	1870	1879	ABRE
BnaC05g12680D	chrC05	1872	1877	ABRE
BnaC05g19020D	chrC05	1416	1421	ABRE
BnaC05g41220D	chrC05	232	237	ABRE
BnaC05g41220D	chrC05	1001	1006	ABRE
BnaC06g07190D	chrC06	41	50	ABRE
BnaC06g07190D	chrC06	44	49	ABRE
BnaC06g10860D	chrC06	1588	1593	ABRE
BnaC06g14780D	chrC06	646	651	ABRE
BnaC06g14780D	chrC06	820	825	ABRE
BnaC07g38480D	chrC07	511	516	ABRE
BnaC07g38480D	chrC07	1160	1167	ABRE
BnaC07g38480D	chrC07	1567	1573	ABRE
BnaC07g38480D	chrC07	1568	1573	ABRE
BnaC07g39690D	chrC07	813	820	ABRE
BnaC07g39690D	chrC07	894	901	ABRE
BnaC07g43350D	chrC07	1183	1188	ABRE
BnaC07g43350D	chrC07	1520	1525	ABRE
BnaC08g21130D	chrC08	205	210	ABRE
BnaC08g21130D	chrC08	722	727	ABRE
BnaC08g24530D	chrC08	201	207	ABRE
BnaC08g24530D	chrC08	202	207	ABRE
BnaC08g31720D	chrC08	394	399	ABRE
BnaC08g31720D	chrC08	968	973	ABRE
BnaC08g31720D	chrC08	1552	1557	ABRE
BnaC08g38300D	chrC08	225	232	ABRE
BnaC08g47240D	chrC08_random	371	380	ABRE
BnaC08g47240D	chrC08_random	705	710	ABRE
BnaC08g47240D	chrC08_random	1115	1120	ABRE
BnaC08g47240D	chrC08_random	1205	1210	ABRE
BnaCnng19170D	chrCnn_random	354	363	ABRE
BnaCnng19170D	chrCnn_random	933	938	ABRE
BnaCnng19170D	chrCnn_random	1199	1204	ABRE
BnaCnng19170D	chrCnn_random	1776	1782	ABRE
BnaCnng19170D	chrCnn_random	1777	1782	ABRE
BnaCnng19170D	chrCnn_random	1785	1791	ABRE
BnaCnng19170D	chrCnn_random	1786	1791	ABRE
BnaCnng35170D	chrCnn_random	261	266	ABRE
BnaCnng35170D	chrCnn_random	1653	1660	ABRE
BnaCnng52140D	chrCnn_random	1283	1288	ABRE
BnaA03g17170D	chrA03	1690	1697	GARE-motif
BnaA03g17170D	chrA03	1738	1745	GARE-motif
BnaA03g51620D	chrA03	270	277	GARE-motif
BnaA06g37780D	chrA06_random	360	367	GARE-motif
BnaA08g00560D	chrA08	64	71	GARE-motif
BnaAnng28560D	chrAnn_random	413	420	GARE-motif
BnaAnng28560D	chrAnn_random	470	477	GARE-motif
BnaC03g20680D	chrC03	1500	1507	GARE-motif
BnaC03g20680D	chrC03	1547	1554	GARE-motif
BnaC03g52440D	chrC03	1113	1120	GARE-motif
BnaC03g70430D	chrC03	1764	1771	GARE-motif
BnaC05g06630D	chrC05	960	967	GARE-motif
BnaC07g38480D	chrC07	995	1002	GARE-motif
BnaC07g43350D	chrC07	271	278	GARE-motif
BnaC08g24530D	chrC08	1403	1410	GARE-motif
BnaA01g14750D	chrA01	262	267	CGTCA-motif
BnaA01g14750D	chrA01	1740	1745	CGTCA-motif
BnaA03g00590D	chrA03	387	392	CGTCA-motif
BnaA03g00590D	chrA03	390	395	CGTCA-motif
BnaA03g00590D	chrA03	1236	1241	CGTCA-motif
BnaA03g00590D	chrA03	1506	1511	CGTCA-motif
BnaA03g00590D	chrA03	1600	1605	CGTCA-motif
BnaA03g12870D	chrA03	933	938	CGTCA-motif
BnaA03g12870D	chrA03	1687	1692	CGTCA-motif
BnaA03g17170D	chrA03	1401	1406	CGTCA-motif
BnaA03g51620D	chrA03	206	211	CGTCA-motif
BnaA03g51620D	chrA03	1174	1179	CGTCA-motif
BnaA03g51620D	chrA03	1286	1291	CGTCA-motif
BnaA03g51620D	chrA03	1946	1951	CGTCA-motif
BnaA03g51620D	chrA03	1949	1954	CGTCA-motif
BnaA04g14520D	chrA04	371	376	CGTCA-motif
BnaA04g14520D	chrA04	1300	1305	CGTCA-motif
BnaA05g13830D	chrA05	659	664	CGTCA-motif
BnaA05g13830D	chrA05	1297	1302	CGTCA-motif
BnaA05g27090D	chrA05	251	256	CGTCA-motif
BnaA05g27090D	chrA05	711	716	CGTCA-motif
BnaA05g27090D	chrA05	1062	1067	CGTCA-motif
BnaA05g28890D	chrA05	35	40	CGTCA-motif
BnaA05g28890D	chrA05	900	905	CGTCA-motif
BnaA05g28890D	chrA05	973	978	CGTCA-motif
BnaA05g28890D	chrA05	1330	1335	CGTCA-motif
BnaA06g00410D	chrA06	1412	1417	CGTCA-motif
BnaA07g37700D	chrA07_random	761	766	CGTCA-motif
BnaA07g37700D	chrA07_random	1473	1478	CGTCA-motif
BnaA08g00560D	chrA08	463	468	CGTCA-motif
BnaA08g00560D	chrA08	854	859	CGTCA-motif
BnaA08g00560D	chrA08	1620	1625	CGTCA-motif
BnaA08g00560D	chrA08	1715	1720	CGTCA-motif
BnaA08g23570D	chrA08	1009	1014	CGTCA-motif
BnaA08g23570D	chrA08	1715	1720	CGTCA-motif
BnaA08g30960D	chrA08_random	46	51	CGTCA-motif
BnaA08g30960D	chrA08_random	58	63	CGTCA-motif
BnaA08g30960D	chrA08_random	216	221	CGTCA-motif
BnaA08g30960D	chrA08_random	319	324	CGTCA-motif
BnaA08g30960D	chrA08_random	330	335	CGTCA-motif
BnaA08g30960D	chrA08_random	903	908	CGTCA-motif
BnaA08g30960D	chrA08_random	1880	1885	CGTCA-motif
BnaA09g00790D	chrA09	1182	1187	CGTCA-motif
BnaC02g27300D	chrC02	390	395	CGTCA-motif
BnaC02g27300D	chrC02	732	737	CGTCA-motif
BnaC02g27300D	chrC02	1140	1145	CGTCA-motif
BnaC03g00890D	chrC03	1420	1425	CGTCA-motif
BnaC03g00890D	chrC03	1515	1520	CGTCA-motif
BnaC03g15710D	chrC03	464	469	CGTCA-motif
BnaC03g15710D	chrC03	860	865	CGTCA-motif
BnaC03g15710D	chrC03	1085	1090	CGTCA-motif
BnaC03g20680D	chrC03	1201	1206	CGTCA-motif
BnaC03g52440D	chrC03	1140	1145	CGTCA-motif
BnaC04g00810D	chrC04	574	579	CGTCA-motif
BnaC04g00810D	chrC04	625	630	CGTCA-motif
BnaC04g00810D	chrC04	1309	1314	CGTCA-motif
BnaC04g00810D	chrC04	1791	1796	CGTCA-motif
BnaC04g00810D	chrC04	1869	1874	CGTCA-motif
BnaC04g00810D	chrC04	1973	1978	CGTCA-motif
BnaC04g25450D	chrC04	1316	1321	CGTCA-motif
BnaC04g36280D	chrC04	1081	1086	CGTCA-motif
BnaC04g36280D	chrC04	1369	1374	CGTCA-motif
BnaC05g06630D	chrC05	687	692	CGTCA-motif
BnaC05g06630D	chrC05	1916	1921	CGTCA-motif
BnaC05g41220D	chrC05	1370	1375	CGTCA-motif
BnaC05g41220D	chrC05	1561	1566	CGTCA-motif
BnaC05g41220D	chrC05	1582	1587	CGTCA-motif
BnaC05g43360D	chrC05	38	43	CGTCA-motif
BnaC05g43360D	chrC05	174	179	CGTCA-motif
BnaC05g43360D	chrC05	857	862	CGTCA-motif
BnaC05g43360D	chrC05	903	908	CGTCA-motif
BnaC05g43360D	chrC05	976	981	CGTCA-motif
BnaC05g43360D	chrC05	1259	1264	CGTCA-motif
BnaC05g43360D	chrC05	1327	1332	CGTCA-motif
BnaC05g43360D	chrC05	1543	1548	CGTCA-motif
BnaC06g07190D	chrC06	434	439	CGTCA-motif
BnaC06g07190D	chrC06	1154	1159	CGTCA-motif
BnaC06g07190D	chrC06	1400	1405	CGTCA-motif
BnaC06g10860D	chrC06	863	868	CGTCA-motif
BnaC06g10860D	chrC06	943	948	CGTCA-motif
BnaC06g14780D	chrC06	671	676	CGTCA-motif
BnaC07g38480D	chrC07	824	829	CGTCA-motif
BnaC07g38480D	chrC07	1024	1029	CGTCA-motif
BnaC07g43350D	chrC07	207	212	CGTCA-motif
BnaC07g43350D	chrC07	1185	1190	CGTCA-motif
BnaC07g43350D	chrC07	1950	1955	CGTCA-motif
BnaC07g43350D	chrC07	1953	1958	CGTCA-motif
BnaC08g16960D	chrC08	281	286	CGTCA-motif
BnaC08g16960D	chrC08	974	979	CGTCA-motif
BnaC08g31720D	chrC08	142	147	CGTCA-motif
BnaC08g31720D	chrC08	392	397	CGTCA-motif
BnaC08g31720D	chrC08	965	970	CGTCA-motif
BnaC08g31720D	chrC08	1296	1301	CGTCA-motif
BnaC08g31720D	chrC08	1550	1555	CGTCA-motif
BnaC08g38300D	chrC08	86	91	CGTCA-motif
BnaC08g38300D	chrC08	677	682	CGTCA-motif
BnaC08g47240D	chrC08_random	1865	1870	CGTCA-motif
BnaCnng00990D	chrCnn_random	254	259	CGTCA-motif
BnaCnng19170D	chrCnn_random	495	500	CGTCA-motif
BnaCnng19170D	chrCnn_random	515	520	CGTCA-motif
BnaCnng19170D	chrCnn_random	617	622	CGTCA-motif
BnaCnng19170D	chrCnn_random	707	712	CGTCA-motif
BnaCnng19170D	chrCnn_random	1971	1976	CGTCA-motif
BnaCnng52140D	chrCnn_random	222	227	CGTCA-motif
BnaCnng52140D	chrCnn_random	237	242	CGTCA-motif
BnaCnng52140D	chrCnn_random	286	291	CGTCA-motif
BnaCnng52140D	chrCnn_random	463	468	CGTCA-motif
BnaA03g00590D	chrA03	1506	1514	TGA-box
BnaC03g00890D	chrC03	1420	1428	TGA-box
BnaC05g43360D	chrC05	174	182	TGA-box
BnaA03g12870D	chrA03	343	350	AuxRR-core
BnaA05g27090D	chrA05	1486	1493	AuxRR-core
BnaA06g00410D	chrA06	1715	1722	AuxRR-core
BnaC01g41640D	chrC01_random	602	609	AuxRR-core
BnaC06g07190D	chrC06	1718	1725	AuxRR-core
BnaC08g47240D	chrC08_random	1496	1503	AuxRR-core
BnaA03g12870D	chrA03	1527	1534	TATC-box
BnaA06g37780D	chrA06_random	1125	1132	TATC-box
BnaA08g23570D	chrA08	559	566	TATC-box
BnaA08g30960D	chrA08_random	1311	1318	TATC-box
BnaA09g56240D	chrA09_random	101	108	TATC-box
BnaC01g26160D	chrC01	775	782	TATC-box
BnaC01g41640D	chrC01_random	1119	1126	TATC-box
BnaC04g25450D	chrC04	1656	1663	TATC-box
BnaC05g06630D	chrC05	1728	1735	TATC-box
BnaC08g47240D	chrC08_random	1344	1351	TATC-box
BnaA01g14750D	chrA01	1100	1106	ARE
BnaA02g20550D	chrA02	36	42	ARE
BnaA03g00590D	chrA03	163	169	ARE
BnaA03g12870D	chrA03	1348	1354	ARE
BnaA03g12870D	chrA03	1454	1460	ARE
BnaA03g12870D	chrA03	1487	1493	ARE
BnaA03g12870D	chrA03	1520	1526	ARE
BnaA03g12870D	chrA03	1598	1604	ARE
BnaA03g17170D	chrA03	677	683	ARE
BnaA03g17170D	chrA03	1515	1521	ARE
BnaA03g17170D	chrA03	1808	1814	ARE
BnaA03g51620D	chrA03	1223	1229	ARE
BnaA03g51620D	chrA03	1535	1541	ARE
BnaA04g03560D	chrA04	1143	1149	ARE
BnaA04g03560D	chrA04	1241	1247	ARE
BnaA04g03560D	chrA04	1515	1521	ARE
BnaA04g14520D	chrA04	617	623	ARE
BnaA05g13830D	chrA05	1847	1853	ARE
BnaA05g13830D	chrA05	1855	1861	ARE
BnaA05g13830D	chrA05	1967	1973	ARE
BnaA05g27090D	chrA05	76	82	ARE
BnaA05g27090D	chrA05	181	187	ARE
BnaA05g27090D	chrA05	683	689	ARE
BnaA05g27090D	chrA05	857	863	ARE
BnaA05g27090D	chrA05	1192	1198	ARE
BnaA05g28890D	chrA05	275	281	ARE
BnaA05g28890D	chrA05	1837	1843	ARE
BnaA06g00410D	chrA06	283	289	ARE
BnaA06g00410D	chrA06	288	294	ARE
BnaA06g00410D	chrA06	1258	1264	ARE
BnaA06g00410D	chrA06	1970	1976	ARE
BnaA06g15930D	chrA06	349	355	ARE
BnaA06g15930D	chrA06	1102	1108	ARE
BnaA06g15930D	chrA06	1822	1828	ARE
BnaA06g21030D	chrA06	333	339	ARE
BnaA06g21030D	chrA06	506	512	ARE
BnaA06g21030D	chrA06	664	670	ARE
BnaA06g21030D	chrA06	966	972	ARE
BnaA06g21030D	chrA06	1291	1297	ARE
BnaA06g21030D	chrA06	1865	1871	ARE
BnaA06g37780D	chrA06_random	527	533	ARE
BnaA06g37780D	chrA06_random	893	899	ARE
BnaA08g00560D	chrA08	891	897	ARE
BnaA08g00560D	chrA08	1082	1088	ARE
BnaA08g23570D	chrA08	74	80	ARE
BnaA08g23570D	chrA08	277	283	ARE
BnaA08g23570D	chrA08	1100	1106	ARE
BnaA08g23570D	chrA08	1321	1327	ARE
BnaA08g23570D	chrA08	1937	1943	ARE
BnaA08g30960D	chrA08_random	376	382	ARE
BnaA08g30960D	chrA08_random	396	402	ARE
BnaA08g30960D	chrA08_random	1044	1050	ARE
BnaA09g00790D	chrA09	98	104	ARE
BnaA09g00790D	chrA09	250	256	ARE
BnaA09g00790D	chrA09	529	535	ARE
BnaA09g00790D	chrA09	1057	1063	ARE
BnaA09g33780D	chrA09	47	53	ARE
BnaA09g33780D	chrA09	158	164	ARE
BnaA09g33780D	chrA09	1055	1061	ARE
BnaA09g52820D	chrA09_random	1775	1781	ARE
BnaA09g52820D	chrA09_random	1952	1958	ARE
BnaA09g54590D	chrA09_random	78	84	ARE
BnaA09g54590D	chrA09_random	106	112	ARE
BnaA09g54590D	chrA09_random	735	741	ARE
BnaA09g54590D	chrA09_random	777	783	ARE
BnaA09g54590D	chrA09_random	1066	1072	ARE
BnaA09g56240D	chrA09_random	1863	1869	ARE
BnaAnng28560D	chrAnn_random	921	927	ARE
BnaAnng28560D	chrAnn_random	993	999	ARE
BnaAnng28560D	chrAnn_random	1776	1782	ARE
BnaC01g26160D	chrC01	81	87	ARE
BnaC01g26160D	chrC01	430	436	ARE
BnaC01g26160D	chrC01	1894	1900	ARE
BnaC01g37560D	chrC01	1895	1901	ARE
BnaC01g41640D	chrC01_random	828	834	ARE
BnaC01g41640D	chrC01_random	1716	1722	ARE
BnaC02g27300D	chrC02	175	181	ARE
BnaC02g27300D	chrC02	1545	1551	ARE
BnaC02g27300D	chrC02	1587	1593	ARE
BnaC02g27300D	chrC02	1801	1807	ARE
BnaC03g00890D	chrC03	63	69	ARE
BnaC03g00890D	chrC03	195	201	ARE
BnaC03g15710D	chrC03	1018	1024	ARE
BnaC03g15710D	chrC03	1976	1982	ARE
BnaC03g20680D	chrC03	186	192	ARE
BnaC03g20680D	chrC03	1381	1387	ARE
BnaC03g20680D	chrC03	1474	1480	ARE
BnaC03g20680D	chrC03	1583	1589	ARE
BnaC03g52440D	chrC03	122	128	ARE
BnaC03g52440D	chrC03	1866	1872	ARE
BnaC03g70430D	chrC03	532	538	ARE
BnaC03g70430D	chrC03	1652	1658	ARE
BnaC04g00810D	chrC04	418	424	ARE
BnaC04g25450D	chrC04	1221	1227	ARE
BnaC04g36280D	chrC04	100	106	ARE
BnaC05g06630D	chrC05	893	899	ARE
BnaC05g06630D	chrC05	1127	1133	ARE
BnaC05g06630D	chrC05	1490	1496	ARE
BnaC05g12680D	chrC05	284	290	ARE
BnaC05g12680D	chrC05	601	607	ARE
BnaC05g12680D	chrC05	833	839	ARE
BnaC05g12680D	chrC05	1153	1159	ARE
BnaC05g12680D	chrC05	1348	1354	ARE
BnaC05g12680D	chrC05	1376	1382	ARE
BnaC05g19020D	chrC05	1027	1033	ARE
BnaC05g19020D	chrC05	1477	1483	ARE
BnaC05g19020D	chrC05	1516	1522	ARE
BnaC05g19020D	chrC05	1724	1730	ARE
BnaC05g41220D	chrC05	170	176	ARE
BnaC05g41220D	chrC05	645	651	ARE
BnaC05g41220D	chrC05	934	940	ARE
BnaC05g41220D	chrC05	1039	1045	ARE
BnaC05g41220D	chrC05	1554	1560	ARE
BnaC05g41220D	chrC05	1728	1734	ARE
BnaC05g43360D	chrC05	278	284	ARE
BnaC05g43360D	chrC05	1733	1739	ARE
BnaC05g43360D	chrC05	1795	1801	ARE
BnaC06g07190D	chrC06	128	134	ARE
BnaC06g07190D	chrC06	770	776	ARE
BnaC06g07190D	chrC06	775	781	ARE
BnaC06g07190D	chrC06	837	843	ARE
BnaC06g07190D	chrC06	1082	1088	ARE
BnaC06g07190D	chrC06	1233	1239	ARE
BnaC06g07190D	chrC06	1971	1977	ARE
BnaC06g10860D	chrC06	300	306	ARE
BnaC06g10860D	chrC06	1768	1774	ARE
BnaC06g10860D	chrC06	1853	1859	ARE
BnaC06g10860D	chrC06	1965	1971	ARE
BnaC06g14780D	chrC06	1866	1872	ARE
BnaC07g38480D	chrC07	305	311	ARE
BnaC07g38480D	chrC07	1865	1871	ARE
BnaC07g39690D	chrC07	110	116	ARE
BnaC07g43350D	chrC07	1234	1240	ARE
BnaC07g43350D	chrC07	1547	1553	ARE
BnaC08g16960D	chrC08	588	594	ARE
BnaC08g21130D	chrC08	1825	1831	ARE
BnaC08g24530D	chrC08	1341	1347	ARE
BnaC08g24530D	chrC08	1419	1425	ARE
BnaC08g24530D	chrC08	1653	1659	ARE
BnaC08g24530D	chrC08	1710	1716	ARE
BnaC08g38300D	chrC08	624	630	ARE
BnaC08g38300D	chrC08	738	744	ARE
BnaC08g38300D	chrC08	1864	1870	ARE
BnaC08g47240D	chrC08_random	347	353	ARE
BnaC08g47240D	chrC08_random	461	467	ARE
BnaCnng00990D	chrCnn_random	1049	1055	ARE
BnaCnng00990D	chrCnn_random	1476	1482	ARE
BnaCnng00990D	chrCnn_random	1864	1870	ARE
BnaCnng19170D	chrCnn_random	1169	1175	ARE
BnaCnng19170D	chrCnn_random	1325	1331	ARE
BnaCnng35170D	chrCnn_random	1189	1195	ARE
BnaCnng35170D	chrCnn_random	1901	1907	ARE
BnaCnng52140D	chrCnn_random	1595	1601	ARE
BnaCnng52140D	chrCnn_random	1793	1799	ARE
BnaA03g00590D	chrA03	1529	1535	LTR
BnaA03g12870D	chrA03	649	655	LTR
BnaA03g17170D	chrA03	1069	1075	LTR
BnaA03g17170D	chrA03	1886	1892	LTR
BnaA05g13830D	chrA05	1088	1094	LTR
BnaA05g13830D	chrA05	1190	1196	LTR
BnaA05g13830D	chrA05	1243	1249	LTR
BnaA05g27090D	chrA05	100	106	LTR
BnaA05g28890D	chrA05	272	278	LTR
BnaA08g00560D	chrA08	780	786	LTR
BnaA08g30960D	chrA08_random	436	442	LTR
BnaA09g00790D	chrA09	607	613	LTR
BnaA09g00790D	chrA09	1296	1302	LTR
BnaA09g00790D	chrA09	1439	1445	LTR
BnaA09g33780D	chrA09	1059	1065	LTR
BnaA09g33780D	chrA09	1159	1165	LTR
BnaA09g33780D	chrA09	1192	1198	LTR
BnaA09g33780D	chrA09	1338	1344	LTR
BnaA09g33780D	chrA09	1646	1652	LTR
BnaA09g54590D	chrA09_random	371	377	LTR
BnaAnng28560D	chrAnn_random	1169	1175	LTR
BnaC01g26160D	chrC01	168	174	LTR
BnaC01g26160D	chrC01	655	661	LTR
BnaC01g26160D	chrC01	1025	1031	LTR
BnaC01g41640D	chrC01_random	913	919	LTR
BnaC01g41640D	chrC01_random	1168	1174	LTR
BnaC02g27300D	chrC02	1721	1727	LTR
BnaC02g27300D	chrC02	1996	2002	LTR
BnaC03g00890D	chrC03	1443	1449	LTR
BnaC03g15710D	chrC03	754	760	LTR
BnaC03g20680D	chrC03	1718	1724	LTR
BnaC03g52440D	chrC03	585	591	LTR
BnaC03g70430D	chrC03	1107	1113	LTR
BnaC04g00810D	chrC04	990	996	LTR
BnaC04g36280D	chrC04	639	645	LTR
BnaC04g36280D	chrC04	714	720	LTR
BnaC04g36280D	chrC04	1588	1594	LTR
BnaC05g06630D	chrC05	81	87	LTR
BnaC05g12680D	chrC05	617	623	LTR
BnaC05g12680D	chrC05	1031	1037	LTR
BnaC05g12680D	chrC05	1060	1066	LTR
BnaC05g12680D	chrC05	1581	1587	LTR
BnaC05g41220D	chrC05	166	172	LTR
BnaC05g41220D	chrC05	801	807	LTR
BnaC05g41220D	chrC05	958	964	LTR
BnaC05g43360D	chrC05	275	281	LTR
BnaC06g07190D	chrC06	675	681	LTR
BnaC06g10860D	chrC06	962	968	LTR
BnaC07g39690D	chrC07	40	46	LTR
BnaC07g39690D	chrC07	980	986	LTR
BnaC07g39690D	chrC07	1006	1012	LTR
BnaC07g39690D	chrC07	1025	1031	LTR
BnaC07g43350D	chrC07	374	380	LTR
BnaC07g43350D	chrC07	1287	1293	LTR
BnaC08g24530D	chrC08	1554	1560	LTR
BnaC08g31720D	chrC08	242	248	LTR
BnaC08g31720D	chrC08	900	906	LTR
BnaC08g31720D	chrC08	1869	1875	LTR
BnaC08g38300D	chrC08	952	958	LTR
BnaA02g20550D	chrA02	718	724	MBS
BnaA03g17170D	chrA03	124	130	MBS
BnaA03g17170D	chrA03	306	312	MBS
BnaA03g17170D	chrA03	437	443	MBS
BnaA03g51620D	chrA03	1473	1479	MBS
BnaA04g14520D	chrA04	258	264	MBS
BnaA05g13830D	chrA05	451	457	MBS
BnaA05g13830D	chrA05	672	678	MBS
BnaA05g27090D	chrA05	411	417	MBS
BnaA05g28890D	chrA05	645	651	MBS
BnaA06g00410D	chrA06	142	148	MBS
BnaA06g00410D	chrA06	231	237	MBS
BnaA06g00410D	chrA06	1702	1708	MBS
BnaA06g21030D	chrA06	1492	1498	MBS
BnaA06g37780D	chrA06_random	1447	1453	MBS
BnaA08g30960D	chrA08_random	889	895	MBS
BnaA08g30960D	chrA08_random	1561	1567	MBS
BnaA09g52820D	chrA09_random	362	368	MBS
BnaA09g54590D	chrA09_random	1219	1225	MBS
BnaAnng28560D	chrAnn_random	490	496	MBS
BnaC03g20680D	chrC03	826	832	MBS
BnaC03g52440D	chrC03	867	873	MBS
BnaC03g52440D	chrC03	1501	1507	MBS
BnaC03g70430D	chrC03	804	810	MBS
BnaC04g25450D	chrC04	231	237	MBS
BnaC05g06630D	chrC05	2003	2009	MBS
BnaC05g19020D	chrC05	109	115	MBS
BnaC05g41220D	chrC05	1276	1282	MBS
BnaC05g43360D	chrC05	648	654	MBS
BnaC06g07190D	chrC06	1705	1711	MBS
BnaC06g10860D	chrC06	704	710	MBS
BnaC07g38480D	chrC07	36	42	MBS
BnaC07g38480D	chrC07	1491	1497	MBS
BnaC07g43350D	chrC07	1483	1489	MBS
BnaC08g31720D	chrC08	1109	1115	MBS
BnaC08g47240D	chrC08_random	55	61	MBS
BnaC08g47240D	chrC08_random	867	873	MBS
BnaCnng52140D	chrCnn_random	48	54	MBS
BnaCnng52140D	chrCnn_random	704	710	MBS
BnaA03g17170D	chrA03	1086	1095	TC-rich repeats
BnaA03g51620D	chrA03	246	255	TC-rich repeats
BnaA04g03560D	chrA04	1465	1474	TC-rich repeats
BnaA05g13830D	chrA05	1956	1966	TC-rich repeats
BnaA06g00410D	chrA06	1061	1070	TC-rich repeats
BnaA06g00410D	chrA06	1571	1580	TC-rich repeats
BnaA06g11140D	chrA06	1602	1611	TC-rich repeats
BnaA06g21030D	chrA06	403	412	TC-rich repeats
BnaA06g37780D	chrA06_random	332	341	TC-rich repeats
BnaA08g00560D	chrA08	1281	1290	TC-rich repeats
BnaA08g30960D	chrA08_random	1763	1772	TC-rich repeats
BnaA09g54590D	chrA09_random	1068	1077	TC-rich repeats
BnaA09g56240D	chrA09_random	1574	1583	TC-rich repeats
BnaC01g26160D	chrC01	693	702	TC-rich repeats
BnaC01g37560D	chrC01	1201	1210	TC-rich repeats
BnaC01g37560D	chrC01	1967	1977	TC-rich repeats
BnaC02g27300D	chrC02	303	312	TC-rich repeats
BnaC02g27300D	chrC02	1723	1732	TC-rich repeats
BnaC03g20680D	chrC03	887	897	TC-rich repeats
BnaC03g70430D	chrC03	439	448	TC-rich repeats
BnaC04g00810D	chrC04	27	36	TC-rich repeats
BnaC04g00810D	chrC04	1586	1595	TC-rich repeats
BnaC04g25450D	chrC04	945	954	TC-rich repeats
BnaC05g06630D	chrC05	211	220	TC-rich repeats
BnaC05g06630D	chrC05	931	940	TC-rich repeats
BnaC05g12680D	chrC05	1342	1351	TC-rich repeats
BnaC05g41220D	chrC05	1683	1692	TC-rich repeats
BnaC05g43360D	chrC05	1959	1968	TC-rich repeats
BnaC06g10860D	chrC06	1954	1964	TC-rich repeats
BnaC06g14780D	chrC06	1937	1946	TC-rich repeats
BnaC07g38480D	chrC07	217	226	TC-rich repeats
BnaC07g39690D	chrC07	51	60	TC-rich repeats
BnaC07g39690D	chrC07	77	86	TC-rich repeats
BnaC07g39690D	chrC07	434	443	TC-rich repeats
BnaC07g39690D	chrC07	1069	1078	TC-rich repeats
BnaC07g43350D	chrC07	247	256	TC-rich repeats
BnaC08g24530D	chrC08	383	392	TC-rich repeats
BnaC08g31720D	chrC08	1793	1802	TC-rich repeats
BnaC08g31720D	chrC08	1887	1896	TC-rich repeats
BnaC08g38300D	chrC08	1482	1491	TC-rich repeats
BnaCnng00990D	chrCnn_random	1956	1965	TC-rich repeats
BnaCnng35170D	chrCnn_random	1028	1037	TC-rich repeats
BnaCnng35170D	chrCnn_random	1866	1875	TC-rich repeats
BnaA02g20550D	chrA02	843	849	GC-motif
BnaA02g20550D	chrA02	1677	1683	GC-motif
BnaA02g20550D	chrA02	1758	1764	GC-motif
BnaA05g28890D	chrA05	1259	1265	GC-motif
BnaA05g28890D	chrA05	1441	1447	GC-motif
BnaC04g00810D	chrC04	1351	1360	GC-motif
BnaC04g00810D	chrC04	1452	1458	GC-motif
BnaC05g43360D	chrC05	1437	1443	GC-motif
BnaC06g14780D	chrC06	1591	1597	GC-motif
BnaA01g14750D	chrA01	419	428	WUN-motif
BnaA03g00590D	chrA03	989	998	WUN-motif
BnaA03g51620D	chrA03	762	771	WUN-motif
BnaA03g51620D	chrA03	1516	1525	WUN-motif
BnaA04g14520D	chrA04	183	192	WUN-motif
BnaA06g00410D	chrA06	1710	1719	WUN-motif
BnaA06g15930D	chrA06	944	953	WUN-motif
BnaA06g21030D	chrA06	794	803	WUN-motif
BnaA06g21030D	chrA06	1356	1365	WUN-motif
BnaA06g37780D	chrA06_random	423	432	WUN-motif
BnaA06g37780D	chrA06_random	1933	1942	WUN-motif
BnaA07g37700D	chrA07_random	293	301	WUN-motif
BnaA08g00560D	chrA08	1448	1457	WUN-motif
BnaA09g00790D	chrA09	1376	1385	WUN-motif
BnaA09g52820D	chrA09_random	1393	1402	WUN-motif
BnaAnng28560D	chrAnn_random	1590	1599	WUN-motif
BnaC01g37560D	chrC01	1146	1154	WUN-motif
BnaC02g27300D	chrC02	711	720	WUN-motif
BnaC03g00890D	chrC03	1002	1011	WUN-motif
BnaC03g15710D	chrC03	1936	1945	WUN-motif
BnaC03g52440D	chrC03	1365	1374	WUN-motif
BnaC05g06630D	chrC05	1023	1032	WUN-motif
BnaC05g12680D	chrC05	1557	1565	WUN-motif
BnaC05g19020D	chrC05	1767	1776	WUN-motif
BnaC06g07190D	chrC06	1713	1722	WUN-motif
BnaC06g14780D	chrC06	188	196	WUN-motif
BnaC07g38480D	chrC07	329	338	WUN-motif
BnaC07g38480D	chrC07	1355	1364	WUN-motif
BnaC07g43350D	chrC07	763	772	WUN-motif
BnaC07g43350D	chrC07	1528	1537	WUN-motif
BnaC08g21130D	chrC08	947	956	WUN-motif
BnaC08g24530D	chrC08	1079	1088	WUN-motif
