# Supplementary material for: Genome-Wide Characterization of Serine/Arginine-Rich Gene Family and Its Genetic Effects on Agronomic Traits of Brassica napus
Source: Front Plant Sci. 2022 Feb 16;13:829668. doi: 10.3389/fpls.2022.829668 (PMC8889041; doi:10.3389/fpls.2022.829668)
Supplement: Supplementary file 11 [file Table_6.xlsx]

## Sheet: Table S6
Table S6 The information of alternative splicing transcripts of SR genes
Chr	Source	Type	Start	End	.	String	.	ID
chrA01	PacBio	transcript	7452350	7455335	.	+	.	gene_id "PB.738"; transcript_id "PB.738.1"; refgeneID "BnaA01g14750D";
chrA01	PacBio	exon	7452350	7452449	.	+	.	gene_id "PB.738"; transcript_id "PB.738.1"; refgeneID "BnaA01g14750D";
chrA01	PacBio	exon	7452967	7453077	.	+	.	gene_id "PB.738"; transcript_id "PB.738.1"; refgeneID "BnaA01g14750D";
chrA01	PacBio	exon	7453827	7453939	.	+	.	gene_id "PB.738"; transcript_id "PB.738.1"; refgeneID "BnaA01g14750D";
chrA01	PacBio	exon	7454033	7454277	.	+	.	gene_id "PB.738"; transcript_id "PB.738.1"; refgeneID "BnaA01g14750D";
chrA01	PacBio	exon	7454353	7454874	.	+	.	gene_id "PB.738"; transcript_id "PB.738.1"; refgeneID "BnaA01g14750D";
chrA01	PacBio	exon	7454958	7455335	.	+	.	gene_id "PB.738"; transcript_id "PB.738.1"; refgeneID "BnaA01g14750D";
chrA01	PacBio	transcript	7452350	7455249	.	+	.	gene_id "PB.738"; transcript_id "PB.738.2"; refgeneID "BnaA01g14750D";
chrA01	PacBio	exon	7452350	7452449	.	+	.	gene_id "PB.738"; transcript_id "PB.738.2"; refgeneID "BnaA01g14750D";
chrA01	PacBio	exon	7452967	7453939	.	+	.	gene_id "PB.738"; transcript_id "PB.738.2"; refgeneID "BnaA01g14750D";
chrA01	PacBio	exon	7454033	7454277	.	+	.	gene_id "PB.738"; transcript_id "PB.738.2"; refgeneID "BnaA01g14750D";
chrA01	PacBio	exon	7454353	7455249	.	+	.	gene_id "PB.738"; transcript_id "PB.738.2"; refgeneID "BnaA01g14750D";
chrA01	PacBio	transcript	7452359	7455142	.	+	.	gene_id "PB.738"; transcript_id "PB.738.3"; refgeneID "BnaA01g14750D";
chrA01	PacBio	exon	7452359	7452449	.	+	.	gene_id "PB.738"; transcript_id "PB.738.3"; refgeneID "BnaA01g14750D";
chrA01	PacBio	exon	7452967	7453939	.	+	.	gene_id "PB.738"; transcript_id "PB.738.3"; refgeneID "BnaA01g14750D";
chrA01	PacBio	exon	7454033	7454277	.	+	.	gene_id "PB.738"; transcript_id "PB.738.3"; refgeneID "BnaA01g14750D";
chrA01	PacBio	exon	7454353	7454874	.	+	.	gene_id "PB.738"; transcript_id "PB.738.3"; refgeneID "BnaA01g14750D";
chrA01	PacBio	exon	7454958	7455142	.	+	.	gene_id "PB.738"; transcript_id "PB.738.3"; refgeneID "BnaA01g14750D";
chrA03	PacBio	transcript	271532	273654	.	+	.	gene_id "PB.3133"; transcript_id "PB.3133.1"; refgeneID "BnaA03g00590D";
chrA03	PacBio	exon	271532	271611	.	+	.	gene_id "PB.3133"; transcript_id "PB.3133.1"; refgeneID "BnaA03g00590D";
chrA03	PacBio	exon	271891	272005	.	+	.	gene_id "PB.3133"; transcript_id "PB.3133.1"; refgeneID "BnaA03g00590D";
chrA03	PacBio	exon	272288	272781	.	+	.	gene_id "PB.3133"; transcript_id "PB.3133.1"; refgeneID "BnaA03g00590D";
chrA03	PacBio	exon	272871	273181	.	+	.	gene_id "PB.3133"; transcript_id "PB.3133.1"; refgeneID "BnaA03g00590D";
chrA03	PacBio	exon	273258	273654	.	+	.	gene_id "PB.3133"; transcript_id "PB.3133.1"; refgeneID "BnaA03g00590D";
chrA03	PacBio	transcript	271569	273655	.	+	.	gene_id "PB.3133"; transcript_id "PB.3133.2"; refgeneID "BnaA03g00590D";
chrA03	PacBio	exon	271569	271611	.	+	.	gene_id "PB.3133"; transcript_id "PB.3133.2"; refgeneID "BnaA03g00590D";
chrA03	PacBio	exon	271891	272781	.	+	.	gene_id "PB.3133"; transcript_id "PB.3133.2"; refgeneID "BnaA03g00590D";
chrA03	PacBio	exon	272871	273181	.	+	.	gene_id "PB.3133"; transcript_id "PB.3133.2"; refgeneID "BnaA03g00590D";
chrA03	PacBio	exon	273258	273655	.	+	.	gene_id "PB.3133"; transcript_id "PB.3133.2"; refgeneID "BnaA03g00590D";
chrA03	PacBio	transcript	5857724	5860230	.	-	.	gene_id "PB.3660"; transcript_id "PB.3660.1"; refgeneID "BnaA03g12870D";
chrA03	PacBio	exon	5857724	5857982	.	-	.	gene_id "PB.3660"; transcript_id "PB.3660.1"; refgeneID "BnaA03g12870D";
chrA03	PacBio	exon	5858073	5858163	.	-	.	gene_id "PB.3660"; transcript_id "PB.3660.1"; refgeneID "BnaA03g12870D";
chrA03	PacBio	exon	5858272	5858905	.	-	.	gene_id "PB.3660"; transcript_id "PB.3660.1"; refgeneID "BnaA03g12870D";
chrA03	PacBio	exon	5858990	5859102	.	-	.	gene_id "PB.3660"; transcript_id "PB.3660.1"; refgeneID "BnaA03g12870D";
chrA03	PacBio	exon	5859790	5859900	.	-	.	gene_id "PB.3660"; transcript_id "PB.3660.1"; refgeneID "BnaA03g12870D";
chrA03	PacBio	exon	5860114	5860230	.	-	.	gene_id "PB.3660"; transcript_id "PB.3660.1"; refgeneID "BnaA03g12870D";
chrA03	PacBio	transcript	5857725	5860230	.	-	.	gene_id "PB.3660"; transcript_id "PB.3660.2"; refgeneID "BnaA03g12870D";
chrA03	PacBio	exon	5857725	5857982	.	-	.	gene_id "PB.3660"; transcript_id "PB.3660.2"; refgeneID "BnaA03g12870D";
chrA03	PacBio	exon	5858073	5858905	.	-	.	gene_id "PB.3660"; transcript_id "PB.3660.2"; refgeneID "BnaA03g12870D";
chrA03	PacBio	exon	5858990	5859102	.	-	.	gene_id "PB.3660"; transcript_id "PB.3660.2"; refgeneID "BnaA03g12870D";
chrA03	PacBio	exon	5859790	5859900	.	-	.	gene_id "PB.3660"; transcript_id "PB.3660.2"; refgeneID "BnaA03g12870D";
chrA03	PacBio	exon	5860114	5860230	.	-	.	gene_id "PB.3660"; transcript_id "PB.3660.2"; refgeneID "BnaA03g12870D";
chrA03	PacBio	transcript	5857728	5860201	.	-	.	gene_id "PB.3660"; transcript_id "PB.3660.3"; refgeneID "BnaA03g12870D";
chrA03	PacBio	exon	5857728	5857982	.	-	.	gene_id "PB.3660"; transcript_id "PB.3660.3"; refgeneID "BnaA03g12870D";
chrA03	PacBio	exon	5858073	5858905	.	-	.	gene_id "PB.3660"; transcript_id "PB.3660.3"; refgeneID "BnaA03g12870D";
chrA03	PacBio	exon	5858990	5859102	.	-	.	gene_id "PB.3660"; transcript_id "PB.3660.3"; refgeneID "BnaA03g12870D";
chrA03	PacBio	exon	5859790	5859900	.	-	.	gene_id "PB.3660"; transcript_id "PB.3660.3"; refgeneID "BnaA03g12870D";
chrA03	PacBio	exon	5860081	5860201	.	-	.	gene_id "PB.3660"; transcript_id "PB.3660.3"; refgeneID "BnaA03g12870D";
chrA03	PacBio	transcript	5857728	5860204	.	-	.	gene_id "PB.3660"; transcript_id "PB.3660.4"; refgeneID "BnaA03g12870D";
chrA03	PacBio	exon	5857728	5857982	.	-	.	gene_id "PB.3660"; transcript_id "PB.3660.4"; refgeneID "BnaA03g12870D";
chrA03	PacBio	exon	5858073	5858905	.	-	.	gene_id "PB.3660"; transcript_id "PB.3660.4"; refgeneID "BnaA03g12870D";
chrA03	PacBio	exon	5858990	5859102	.	-	.	gene_id "PB.3660"; transcript_id "PB.3660.4"; refgeneID "BnaA03g12870D";
chrA03	PacBio	exon	5859790	5859895	.	-	.	gene_id "PB.3660"; transcript_id "PB.3660.4"; refgeneID "BnaA03g12870D";
chrA03	PacBio	exon	5860114	5860204	.	-	.	gene_id "PB.3660"; transcript_id "PB.3660.4"; refgeneID "BnaA03g12870D";
chrA03	PacBio	transcript	5857731	5860218	.	-	.	gene_id "PB.3660"; transcript_id "PB.3660.5"; refgeneID "BnaA03g12870D";
chrA03	PacBio	exon	5857731	5857982	.	-	.	gene_id "PB.3660"; transcript_id "PB.3660.5"; refgeneID "BnaA03g12870D";
chrA03	PacBio	exon	5858073	5858453	.	-	.	gene_id "PB.3660"; transcript_id "PB.3660.5"; refgeneID "BnaA03g12870D";
chrA03	PacBio	exon	5858537	5858905	.	-	.	gene_id "PB.3660"; transcript_id "PB.3660.5"; refgeneID "BnaA03g12870D";
chrA03	PacBio	exon	5858990	5859102	.	-	.	gene_id "PB.3660"; transcript_id "PB.3660.5"; refgeneID "BnaA03g12870D";
chrA03	PacBio	exon	5859790	5859895	.	-	.	gene_id "PB.3660"; transcript_id "PB.3660.5"; refgeneID "BnaA03g12870D";
chrA03	PacBio	exon	5860114	5860218	.	-	.	gene_id "PB.3660"; transcript_id "PB.3660.5"; refgeneID "BnaA03g12870D";
chrA03	PacBio	transcript	5857790	5860204	.	-	.	gene_id "PB.3660"; transcript_id "PB.3660.6"; refgeneID "BnaA03g12870D";
chrA03	PacBio	exon	5857790	5857982	.	-	.	gene_id "PB.3660"; transcript_id "PB.3660.6"; refgeneID "BnaA03g12870D";
chrA03	PacBio	exon	5858073	5858905	.	-	.	gene_id "PB.3660"; transcript_id "PB.3660.6"; refgeneID "BnaA03g12870D";
chrA03	PacBio	exon	5858990	5859102	.	-	.	gene_id "PB.3660"; transcript_id "PB.3660.6"; refgeneID "BnaA03g12870D";
chrA03	PacBio	exon	5859273	5859532	.	-	.	gene_id "PB.3660"; transcript_id "PB.3660.6"; refgeneID "BnaA03g12870D";
chrA03	PacBio	exon	5859790	5859900	.	-	.	gene_id "PB.3660"; transcript_id "PB.3660.6"; refgeneID "BnaA03g12870D";
chrA03	PacBio	exon	5860114	5860204	.	-	.	gene_id "PB.3660"; transcript_id "PB.3660.6"; refgeneID "BnaA03g12870D";
chrA03	PacBio	transcript	8045935	8048867	.	-	.	gene_id "PB.3849"; transcript_id "PB.3849.1"; refgeneID "BnaA03g17170D";
chrA03	PacBio	exon	8045935	8046339	.	-	.	gene_id "PB.3849"; transcript_id "PB.3849.1"; refgeneID "BnaA03g17170D";
chrA03	PacBio	exon	8046454	8046898	.	-	.	gene_id "PB.3849"; transcript_id "PB.3849.1"; refgeneID "BnaA03g17170D";
chrA03	PacBio	exon	8047021	8047122	.	-	.	gene_id "PB.3849"; transcript_id "PB.3849.1"; refgeneID "BnaA03g17170D";
chrA03	PacBio	exon	8047208	8047395	.	-	.	gene_id "PB.3849"; transcript_id "PB.3849.1"; refgeneID "BnaA03g17170D";
chrA03	PacBio	exon	8047483	8047578	.	-	.	gene_id "PB.3849"; transcript_id "PB.3849.1"; refgeneID "BnaA03g17170D";
chrA03	PacBio	exon	8047691	8047730	.	-	.	gene_id "PB.3849"; transcript_id "PB.3849.1"; refgeneID "BnaA03g17170D";
chrA03	PacBio	exon	8048457	8048571	.	-	.	gene_id "PB.3849"; transcript_id "PB.3849.1"; refgeneID "BnaA03g17170D";
chrA03	PacBio	exon	8048814	8048867	.	-	.	gene_id "PB.3849"; transcript_id "PB.3849.1"; refgeneID "BnaA03g17170D";
chrA03	PacBio	transcript	8046290	8048867	.	-	.	gene_id "PB.3849"; transcript_id "PB.3849.2"; refgeneID "BnaA03g17170D";
chrA03	PacBio	exon	8046290	8046898	.	-	.	gene_id "PB.3849"; transcript_id "PB.3849.2"; refgeneID "BnaA03g17170D";
chrA03	PacBio	exon	8047021	8047122	.	-	.	gene_id "PB.3849"; transcript_id "PB.3849.2"; refgeneID "BnaA03g17170D";
chrA03	PacBio	exon	8047208	8047395	.	-	.	gene_id "PB.3849"; transcript_id "PB.3849.2"; refgeneID "BnaA03g17170D";
chrA03	PacBio	exon	8047483	8047578	.	-	.	gene_id "PB.3849"; transcript_id "PB.3849.2"; refgeneID "BnaA03g17170D";
chrA03	PacBio	exon	8047691	8047730	.	-	.	gene_id "PB.3849"; transcript_id "PB.3849.2"; refgeneID "BnaA03g17170D";
chrA03	PacBio	exon	8048457	8048571	.	-	.	gene_id "PB.3849"; transcript_id "PB.3849.2"; refgeneID "BnaA03g17170D";
chrA03	PacBio	exon	8048814	8048867	.	-	.	gene_id "PB.3849"; transcript_id "PB.3849.2"; refgeneID "BnaA03g17170D";
chrA03	PacBio	transcript	8046292	8048876	.	-	.	gene_id "PB.3849"; transcript_id "PB.3849.3"; refgeneID "BnaA03g17170D";
chrA03	PacBio	exon	8046292	8046898	.	-	.	gene_id "PB.3849"; transcript_id "PB.3849.3"; refgeneID "BnaA03g17170D";
chrA03	PacBio	exon	8047021	8047122	.	-	.	gene_id "PB.3849"; transcript_id "PB.3849.3"; refgeneID "BnaA03g17170D";
chrA03	PacBio	exon	8047208	8047395	.	-	.	gene_id "PB.3849"; transcript_id "PB.3849.3"; refgeneID "BnaA03g17170D";
chrA03	PacBio	exon	8047483	8048571	.	-	.	gene_id "PB.3849"; transcript_id "PB.3849.3"; refgeneID "BnaA03g17170D";
chrA03	PacBio	exon	8048814	8048876	.	-	.	gene_id "PB.3849"; transcript_id "PB.3849.3"; refgeneID "BnaA03g17170D";
chrA03	PacBio	transcript	8046302	8048877	.	-	.	gene_id "PB.3849"; transcript_id "PB.3849.4"; refgeneID "BnaA03g17170D";
chrA03	PacBio	exon	8046302	8046898	.	-	.	gene_id "PB.3849"; transcript_id "PB.3849.4"; refgeneID "BnaA03g17170D";
chrA03	PacBio	exon	8047021	8047122	.	-	.	gene_id "PB.3849"; transcript_id "PB.3849.4"; refgeneID "BnaA03g17170D";
chrA03	PacBio	exon	8047208	8048571	.	-	.	gene_id "PB.3849"; transcript_id "PB.3849.4"; refgeneID "BnaA03g17170D";
chrA03	PacBio	exon	8048814	8048877	.	-	.	gene_id "PB.3849"; transcript_id "PB.3849.4"; refgeneID "BnaA03g17170D";
chrA03	PacBio	transcript	8046309	8048867	.	-	.	gene_id "PB.3849"; transcript_id "PB.3849.5"; refgeneID "BnaA03g17170D";
chrA03	PacBio	exon	8046309	8046898	.	-	.	gene_id "PB.3849"; transcript_id "PB.3849.5"; refgeneID "BnaA03g17170D";
chrA03	PacBio	exon	8047021	8047122	.	-	.	gene_id "PB.3849"; transcript_id "PB.3849.5"; refgeneID "BnaA03g17170D";
chrA03	PacBio	exon	8047208	8047395	.	-	.	gene_id "PB.3849"; transcript_id "PB.3849.5"; refgeneID "BnaA03g17170D";
chrA03	PacBio	exon	8047483	8047578	.	-	.	gene_id "PB.3849"; transcript_id "PB.3849.5"; refgeneID "BnaA03g17170D";
chrA03	PacBio	exon	8047691	8047972	.	-	.	gene_id "PB.3849"; transcript_id "PB.3849.5"; refgeneID "BnaA03g17170D";
chrA03	PacBio	exon	8048457	8048571	.	-	.	gene_id "PB.3849"; transcript_id "PB.3849.5"; refgeneID "BnaA03g17170D";
chrA03	PacBio	exon	8048814	8048867	.	-	.	gene_id "PB.3849"; transcript_id "PB.3849.5"; refgeneID "BnaA03g17170D";
chrA03	PacBio	transcript	8046328	8048867	.	-	.	gene_id "PB.3849"; transcript_id "PB.3849.6"; refgeneID "BnaA03g17170D";
chrA03	PacBio	exon	8046328	8046898	.	-	.	gene_id "PB.3849"; transcript_id "PB.3849.6"; refgeneID "BnaA03g17170D";
chrA03	PacBio	exon	8047021	8047122	.	-	.	gene_id "PB.3849"; transcript_id "PB.3849.6"; refgeneID "BnaA03g17170D";
chrA03	PacBio	exon	8047208	8047395	.	-	.	gene_id "PB.3849"; transcript_id "PB.3849.6"; refgeneID "BnaA03g17170D";
chrA03	PacBio	exon	8047483	8047730	.	-	.	gene_id "PB.3849"; transcript_id "PB.3849.6"; refgeneID "BnaA03g17170D";
chrA03	PacBio	exon	8048457	8048571	.	-	.	gene_id "PB.3849"; transcript_id "PB.3849.6"; refgeneID "BnaA03g17170D";
chrA03	PacBio	exon	8048814	8048867	.	-	.	gene_id "PB.3849"; transcript_id "PB.3849.6"; refgeneID "BnaA03g17170D";
chrA03	PacBio	transcript	8046338	8048877	.	-	.	gene_id "PB.3849"; transcript_id "PB.3849.7"; refgeneID "BnaA03g17170D";
chrA03	PacBio	exon	8046338	8046898	.	-	.	gene_id "PB.3849"; transcript_id "PB.3849.7"; refgeneID "BnaA03g17170D";
chrA03	PacBio	exon	8047021	8047122	.	-	.	gene_id "PB.3849"; transcript_id "PB.3849.7"; refgeneID "BnaA03g17170D";
chrA03	PacBio	exon	8047208	8047395	.	-	.	gene_id "PB.3849"; transcript_id "PB.3849.7"; refgeneID "BnaA03g17170D";
chrA03	PacBio	exon	8047483	8047578	.	-	.	gene_id "PB.3849"; transcript_id "PB.3849.7"; refgeneID "BnaA03g17170D";
chrA03	PacBio	exon	8047691	8048571	.	-	.	gene_id "PB.3849"; transcript_id "PB.3849.7"; refgeneID "BnaA03g17170D";
chrA03	PacBio	exon	8048814	8048877	.	-	.	gene_id "PB.3849"; transcript_id "PB.3849.7"; refgeneID "BnaA03g17170D";
chrA03	PacBio	transcript	8046350	8048877	.	-	.	gene_id "PB.3849"; transcript_id "PB.3849.8"; refgeneID "BnaA03g17170D";
chrA03	PacBio	exon	8046350	8046898	.	-	.	gene_id "PB.3849"; transcript_id "PB.3849.8"; refgeneID "BnaA03g17170D";
chrA03	PacBio	exon	8047021	8047122	.	-	.	gene_id "PB.3849"; transcript_id "PB.3849.8"; refgeneID "BnaA03g17170D";
chrA03	PacBio	exon	8047208	8047395	.	-	.	gene_id "PB.3849"; transcript_id "PB.3849.8"; refgeneID "BnaA03g17170D";
chrA03	PacBio	exon	8047483	8047972	.	-	.	gene_id "PB.3849"; transcript_id "PB.3849.8"; refgeneID "BnaA03g17170D";
chrA03	PacBio	exon	8048457	8048571	.	-	.	gene_id "PB.3849"; transcript_id "PB.3849.8"; refgeneID "BnaA03g17170D";
chrA03	PacBio	exon	8048814	8048877	.	-	.	gene_id "PB.3849"; transcript_id "PB.3849.8"; refgeneID "BnaA03g17170D";
chrA04	PacBio	transcript	12206490	12208833	.	+	.	gene_id "PB.6408"; transcript_id "PB.6408.1"; refgeneID "BnaA04g14520D";
chrA04	PacBio	exon	12206490	12206578	.	+	.	gene_id "PB.6408"; transcript_id "PB.6408.1"; refgeneID "BnaA04g14520D";
chrA04	PacBio	exon	12206676	12206764	.	+	.	gene_id "PB.6408"; transcript_id "PB.6408.1"; refgeneID "BnaA04g14520D";
chrA04	PacBio	exon	12206849	12206937	.	+	.	gene_id "PB.6408"; transcript_id "PB.6408.1"; refgeneID "BnaA04g14520D";
chrA04	PacBio	exon	12207026	12207275	.	+	.	gene_id "PB.6408"; transcript_id "PB.6408.1"; refgeneID "BnaA04g14520D";
chrA04	PacBio	exon	12207358	12207483	.	+	.	gene_id "PB.6408"; transcript_id "PB.6408.1"; refgeneID "BnaA04g14520D";
chrA04	PacBio	exon	12207602	12207804	.	+	.	gene_id "PB.6408"; transcript_id "PB.6408.1"; refgeneID "BnaA04g14520D";
chrA04	PacBio	exon	12207891	12208833	.	+	.	gene_id "PB.6408"; transcript_id "PB.6408.1"; refgeneID "BnaA04g14520D";
chrA04	PacBio	transcript	12206514	12208778	.	+	.	gene_id "PB.6408"; transcript_id "PB.6408.2"; refgeneID "BnaA04g14520D";
chrA04	PacBio	exon	12206514	12206578	.	+	.	gene_id "PB.6408"; transcript_id "PB.6408.2"; refgeneID "BnaA04g14520D";
chrA04	PacBio	exon	12206676	12206764	.	+	.	gene_id "PB.6408"; transcript_id "PB.6408.2"; refgeneID "BnaA04g14520D";
chrA04	PacBio	exon	12206849	12206937	.	+	.	gene_id "PB.6408"; transcript_id "PB.6408.2"; refgeneID "BnaA04g14520D";
chrA04	PacBio	exon	12207026	12207275	.	+	.	gene_id "PB.6408"; transcript_id "PB.6408.2"; refgeneID "BnaA04g14520D";
chrA04	PacBio	exon	12207358	12207483	.	+	.	gene_id "PB.6408"; transcript_id "PB.6408.2"; refgeneID "BnaA04g14520D";
chrA04	PacBio	exon	12207602	12208778	.	+	.	gene_id "PB.6408"; transcript_id "PB.6408.2"; refgeneID "BnaA04g14520D";
chrA04	PacBio	transcript	2430051	2432472	.	-	.	gene_id "PB.5951"; transcript_id "PB.5951.1"; refgeneID "BnaA04g03560D";
chrA04	PacBio	exon	2430051	2430359	.	-	.	gene_id "PB.5951"; transcript_id "PB.5951.1"; refgeneID "BnaA04g03560D";
chrA04	PacBio	exon	2430465	2430680	.	-	.	gene_id "PB.5951"; transcript_id "PB.5951.1"; refgeneID "BnaA04g03560D";
chrA04	PacBio	exon	2430760	2430838	.	-	.	gene_id "PB.5951"; transcript_id "PB.5951.1"; refgeneID "BnaA04g03560D";
chrA04	PacBio	exon	2430915	2430946	.	-	.	gene_id "PB.5951"; transcript_id "PB.5951.1"; refgeneID "BnaA04g03560D";
chrA04	PacBio	exon	2431036	2431225	.	-	.	gene_id "PB.5951"; transcript_id "PB.5951.1"; refgeneID "BnaA04g03560D";
chrA04	PacBio	exon	2431332	2431664	.	-	.	gene_id "PB.5951"; transcript_id "PB.5951.1"; refgeneID "BnaA04g03560D";
chrA04	PacBio	exon	2431995	2432072	.	-	.	gene_id "PB.5951"; transcript_id "PB.5951.1"; refgeneID "BnaA04g03560D";
chrA04	PacBio	exon	2432150	2432321	.	-	.	gene_id "PB.5951"; transcript_id "PB.5951.1"; refgeneID "BnaA04g03560D";
chrA04	PacBio	exon	2432396	2432472	.	-	.	gene_id "PB.5951"; transcript_id "PB.5951.1"; refgeneID "BnaA04g03560D";
chrA04	PacBio	transcript	2430112	2432471	.	-	.	gene_id "PB.5951"; transcript_id "PB.5951.2"; refgeneID "BnaA04g03560D";
chrA04	PacBio	exon	2430112	2430359	.	-	.	gene_id "PB.5951"; transcript_id "PB.5951.2"; refgeneID "BnaA04g03560D";
chrA04	PacBio	exon	2430465	2430680	.	-	.	gene_id "PB.5951"; transcript_id "PB.5951.2"; refgeneID "BnaA04g03560D";
chrA04	PacBio	exon	2430760	2430838	.	-	.	gene_id "PB.5951"; transcript_id "PB.5951.2"; refgeneID "BnaA04g03560D";
chrA04	PacBio	exon	2430915	2430946	.	-	.	gene_id "PB.5951"; transcript_id "PB.5951.2"; refgeneID "BnaA04g03560D";
chrA04	PacBio	exon	2431036	2431206	.	-	.	gene_id "PB.5951"; transcript_id "PB.5951.2"; refgeneID "BnaA04g03560D";
chrA04	PacBio	exon	2431995	2432072	.	-	.	gene_id "PB.5951"; transcript_id "PB.5951.2"; refgeneID "BnaA04g03560D";
chrA04	PacBio	exon	2432150	2432321	.	-	.	gene_id "PB.5951"; transcript_id "PB.5951.2"; refgeneID "BnaA04g03560D";
chrA04	PacBio	exon	2432396	2432471	.	-	.	gene_id "PB.5951"; transcript_id "PB.5951.2"; refgeneID "BnaA04g03560D";
chrA05	PacBio	transcript	19602604	19604683	.	-	.	gene_id "PB.8247"; transcript_id "PB.8247.1"; refgeneID "BnaA05g27090D";
chrA05	PacBio	exon	19602604	19602956	.	-	.	gene_id "PB.8247"; transcript_id "PB.8247.1"; refgeneID "BnaA05g27090D";
chrA05	PacBio	exon	19603034	19603180	.	-	.	gene_id "PB.8247"; transcript_id "PB.8247.1"; refgeneID "BnaA05g27090D";
chrA05	PacBio	exon	19603251	19603409	.	-	.	gene_id "PB.8247"; transcript_id "PB.8247.1"; refgeneID "BnaA05g27090D";
chrA05	PacBio	exon	19603598	19603972	.	-	.	gene_id "PB.8247"; transcript_id "PB.8247.1"; refgeneID "BnaA05g27090D";
chrA05	PacBio	exon	19604139	19604282	.	-	.	gene_id "PB.8247"; transcript_id "PB.8247.1"; refgeneID "BnaA05g27090D";
chrA05	PacBio	exon	19604643	19604683	.	-	.	gene_id "PB.8247"; transcript_id "PB.8247.1"; refgeneID "BnaA05g27090D";
chrA05	PacBio	transcript	20374399	20376662	.	-	.	gene_id "PB.8367"; transcript_id "PB.8367.1"; refgeneID "BnaA05g28890D";
chrA05	PacBio	exon	20374399	20374895	.	-	.	gene_id "PB.8367"; transcript_id "PB.8367.1"; refgeneID "BnaA05g28890D";
chrA05	PacBio	exon	20374985	20375092	.	-	.	gene_id "PB.8367"; transcript_id "PB.8367.1"; refgeneID "BnaA05g28890D";
chrA05	PacBio	exon	20375186	20375379	.	-	.	gene_id "PB.8367"; transcript_id "PB.8367.1"; refgeneID "BnaA05g28890D";
chrA05	PacBio	exon	20375455	20375701	.	-	.	gene_id "PB.8367"; transcript_id "PB.8367.1"; refgeneID "BnaA05g28890D";
chrA05	PacBio	exon	20376145	20376277	.	-	.	gene_id "PB.8367"; transcript_id "PB.8367.1"; refgeneID "BnaA05g28890D";
chrA05	PacBio	exon	20376613	20376662	.	-	.	gene_id "PB.8367"; transcript_id "PB.8367.1"; refgeneID "BnaA05g28890D";
chrA06	PacBio	transcript	14628432	14631635	.	+	.	gene_id "PB.9734"; transcript_id "PB.9734.1"; refgeneID "BnaA06g21030D";
chrA06	PacBio	exon	14628432	14628526	.	+	.	gene_id "PB.9734"; transcript_id "PB.9734.1"; refgeneID "BnaA06g21030D";
chrA06	PacBio	exon	14629591	14629716	.	+	.	gene_id "PB.9734"; transcript_id "PB.9734.1"; refgeneID "BnaA06g21030D";
chrA06	PacBio	exon	14629801	14629866	.	+	.	gene_id "PB.9734"; transcript_id "PB.9734.1"; refgeneID "BnaA06g21030D";
chrA06	PacBio	exon	14629954	14630028	.	+	.	gene_id "PB.9734"; transcript_id "PB.9734.1"; refgeneID "BnaA06g21030D";
chrA06	PacBio	exon	14630112	14630238	.	+	.	gene_id "PB.9734"; transcript_id "PB.9734.1"; refgeneID "BnaA06g21030D";
chrA06	PacBio	exon	14630334	14630380	.	+	.	gene_id "PB.9734"; transcript_id "PB.9734.1"; refgeneID "BnaA06g21030D";
chrA06	PacBio	exon	14630459	14630516	.	+	.	gene_id "PB.9734"; transcript_id "PB.9734.1"; refgeneID "BnaA06g21030D";
chrA06	PacBio	exon	14630625	14630674	.	+	.	gene_id "PB.9734"; transcript_id "PB.9734.1"; refgeneID "BnaA06g21030D";
chrA06	PacBio	exon	14630757	14630813	.	+	.	gene_id "PB.9734"; transcript_id "PB.9734.1"; refgeneID "BnaA06g21030D";
chrA06	PacBio	exon	14630901	14631028	.	+	.	gene_id "PB.9734"; transcript_id "PB.9734.1"; refgeneID "BnaA06g21030D";
chrA06	PacBio	exon	14631120	14631200	.	+	.	gene_id "PB.9734"; transcript_id "PB.9734.1"; refgeneID "BnaA06g21030D";
chrA06	PacBio	exon	14631268	14631334	.	+	.	gene_id "PB.9734"; transcript_id "PB.9734.1"; refgeneID "BnaA06g21030D";
chrA06	PacBio	exon	14631423	14631635	.	+	.	gene_id "PB.9734"; transcript_id "PB.9734.1"; refgeneID "BnaA06g21030D";
chrA06	PacBio	transcript	14628432	14630421	.	+	.	gene_id "PB.9734"; transcript_id "PB.9734.2"; refgeneID "BnaA06g21030D";
chrA06	PacBio	exon	14628432	14630421	.	+	.	gene_id "PB.9734"; transcript_id "PB.9734.2"; refgeneID "BnaA06g21030D";
chrA06	PacBio	transcript	14628432	14631602	.	+	.	gene_id "PB.9734"; transcript_id "PB.9734.3"; refgeneID "BnaA06g21030D";
chrA06	PacBio	exon	14628432	14628526	.	+	.	gene_id "PB.9734"; transcript_id "PB.9734.3"; refgeneID "BnaA06g21030D";
chrA06	PacBio	exon	14629215	14629716	.	+	.	gene_id "PB.9734"; transcript_id "PB.9734.3"; refgeneID "BnaA06g21030D";
chrA06	PacBio	exon	14629801	14629866	.	+	.	gene_id "PB.9734"; transcript_id "PB.9734.3"; refgeneID "BnaA06g21030D";
chrA06	PacBio	exon	14630334	14630380	.	+	.	gene_id "PB.9734"; transcript_id "PB.9734.3"; refgeneID "BnaA06g21030D";
chrA06	PacBio	exon	14630459	14630516	.	+	.	gene_id "PB.9734"; transcript_id "PB.9734.3"; refgeneID "BnaA06g21030D";
chrA06	PacBio	exon	14630625	14630674	.	+	.	gene_id "PB.9734"; transcript_id "PB.9734.3"; refgeneID "BnaA06g21030D";
chrA06	PacBio	exon	14630757	14630813	.	+	.	gene_id "PB.9734"; transcript_id "PB.9734.3"; refgeneID "BnaA06g21030D";
chrA06	PacBio	exon	14630901	14631028	.	+	.	gene_id "PB.9734"; transcript_id "PB.9734.3"; refgeneID "BnaA06g21030D";
chrA06	PacBio	exon	14631120	14631200	.	+	.	gene_id "PB.9734"; transcript_id "PB.9734.3"; refgeneID "BnaA06g21030D";
chrA06	PacBio	exon	14631268	14631334	.	+	.	gene_id "PB.9734"; transcript_id "PB.9734.3"; refgeneID "BnaA06g21030D";
chrA06	PacBio	exon	14631423	14631602	.	+	.	gene_id "PB.9734"; transcript_id "PB.9734.3"; refgeneID "BnaA06g21030D";
chrA06	PacBio	transcript	14628432	14631687	.	+	.	gene_id "PB.9734"; transcript_id "PB.9734.4"; refgeneID "BnaA06g21030D";
chrA06	PacBio	exon	14628432	14628526	.	+	.	gene_id "PB.9734"; transcript_id "PB.9734.4"; refgeneID "BnaA06g21030D";
chrA06	PacBio	exon	14629215	14629512	.	+	.	gene_id "PB.9734"; transcript_id "PB.9734.4"; refgeneID "BnaA06g21030D";
chrA06	PacBio	exon	14629591	14629716	.	+	.	gene_id "PB.9734"; transcript_id "PB.9734.4"; refgeneID "BnaA06g21030D";
chrA06	PacBio	exon	14629801	14629866	.	+	.	gene_id "PB.9734"; transcript_id "PB.9734.4"; refgeneID "BnaA06g21030D";
chrA06	PacBio	exon	14629954	14630028	.	+	.	gene_id "PB.9734"; transcript_id "PB.9734.4"; refgeneID "BnaA06g21030D";
chrA06	PacBio	exon	14630112	14630238	.	+	.	gene_id "PB.9734"; transcript_id "PB.9734.4"; refgeneID "BnaA06g21030D";
chrA06	PacBio	exon	14630334	14630380	.	+	.	gene_id "PB.9734"; transcript_id "PB.9734.4"; refgeneID "BnaA06g21030D";
chrA06	PacBio	exon	14630459	14630516	.	+	.	gene_id "PB.9734"; transcript_id "PB.9734.4"; refgeneID "BnaA06g21030D";
chrA06	PacBio	exon	14630625	14630674	.	+	.	gene_id "PB.9734"; transcript_id "PB.9734.4"; refgeneID "BnaA06g21030D";
chrA06	PacBio	exon	14630757	14630813	.	+	.	gene_id "PB.9734"; transcript_id "PB.9734.4"; refgeneID "BnaA06g21030D";
chrA06	PacBio	exon	14630901	14631028	.	+	.	gene_id "PB.9734"; transcript_id "PB.9734.4"; refgeneID "BnaA06g21030D";
chrA06	PacBio	exon	14631120	14631200	.	+	.	gene_id "PB.9734"; transcript_id "PB.9734.4"; refgeneID "BnaA06g21030D";
chrA06	PacBio	exon	14631268	14631334	.	+	.	gene_id "PB.9734"; transcript_id "PB.9734.4"; refgeneID "BnaA06g21030D";
chrA06	PacBio	exon	14631423	14631687	.	+	.	gene_id "PB.9734"; transcript_id "PB.9734.4"; refgeneID "BnaA06g21030D";
chrA06	PacBio	transcript	14628432	14631641	.	+	.	gene_id "PB.9734"; transcript_id "PB.9734.5"; refgeneID "BnaA06g21030D";
chrA06	PacBio	exon	14628432	14628526	.	+	.	gene_id "PB.9734"; transcript_id "PB.9734.5"; refgeneID "BnaA06g21030D";
chrA06	PacBio	exon	14629397	14629512	.	+	.	gene_id "PB.9734"; transcript_id "PB.9734.5"; refgeneID "BnaA06g21030D";
chrA06	PacBio	exon	14629591	14629716	.	+	.	gene_id "PB.9734"; transcript_id "PB.9734.5"; refgeneID "BnaA06g21030D";
chrA06	PacBio	exon	14629801	14629866	.	+	.	gene_id "PB.9734"; transcript_id "PB.9734.5"; refgeneID "BnaA06g21030D";
chrA06	PacBio	exon	14629954	14630028	.	+	.	gene_id "PB.9734"; transcript_id "PB.9734.5"; refgeneID "BnaA06g21030D";
chrA06	PacBio	exon	14630112	14630238	.	+	.	gene_id "PB.9734"; transcript_id "PB.9734.5"; refgeneID "BnaA06g21030D";
chrA06	PacBio	exon	14630334	14630380	.	+	.	gene_id "PB.9734"; transcript_id "PB.9734.5"; refgeneID "BnaA06g21030D";
chrA06	PacBio	exon	14630459	14630516	.	+	.	gene_id "PB.9734"; transcript_id "PB.9734.5"; refgeneID "BnaA06g21030D";
chrA06	PacBio	exon	14630625	14630674	.	+	.	gene_id "PB.9734"; transcript_id "PB.9734.5"; refgeneID "BnaA06g21030D";
chrA06	PacBio	exon	14630757	14630813	.	+	.	gene_id "PB.9734"; transcript_id "PB.9734.5"; refgeneID "BnaA06g21030D";
chrA06	PacBio	exon	14630901	14631028	.	+	.	gene_id "PB.9734"; transcript_id "PB.9734.5"; refgeneID "BnaA06g21030D";
chrA06	PacBio	exon	14631120	14631200	.	+	.	gene_id "PB.9734"; transcript_id "PB.9734.5"; refgeneID "BnaA06g21030D";
chrA06	PacBio	exon	14631268	14631291	.	+	.	gene_id "PB.9734"; transcript_id "PB.9734.5"; refgeneID "BnaA06g21030D";
chrA06	PacBio	exon	14631310	14631334	.	+	.	gene_id "PB.9734"; transcript_id "PB.9734.5"; refgeneID "BnaA06g21030D";
chrA06	PacBio	exon	14631423	14631641	.	+	.	gene_id "PB.9734"; transcript_id "PB.9734.5"; refgeneID "BnaA06g21030D";
chrA06	PacBio	transcript	14628465	14631629	.	+	.	gene_id "PB.9734"; transcript_id "PB.9734.6"; refgeneID "BnaA06g21030D";
chrA06	PacBio	exon	14628465	14628526	.	+	.	gene_id "PB.9734"; transcript_id "PB.9734.6"; refgeneID "BnaA06g21030D";
chrA06	PacBio	exon	14629215	14629716	.	+	.	gene_id "PB.9734"; transcript_id "PB.9734.6"; refgeneID "BnaA06g21030D";
chrA06	PacBio	exon	14629801	14629866	.	+	.	gene_id "PB.9734"; transcript_id "PB.9734.6"; refgeneID "BnaA06g21030D";
chrA06	PacBio	exon	14629955	14630028	.	+	.	gene_id "PB.9734"; transcript_id "PB.9734.6"; refgeneID "BnaA06g21030D";
chrA06	PacBio	exon	14630112	14630238	.	+	.	gene_id "PB.9734"; transcript_id "PB.9734.6"; refgeneID "BnaA06g21030D";
chrA06	PacBio	exon	14630335	14630380	.	+	.	gene_id "PB.9734"; transcript_id "PB.9734.6"; refgeneID "BnaA06g21030D";
chrA06	PacBio	exon	14630459	14630516	.	+	.	gene_id "PB.9734"; transcript_id "PB.9734.6"; refgeneID "BnaA06g21030D";
chrA06	PacBio	exon	14630625	14630674	.	+	.	gene_id "PB.9734"; transcript_id "PB.9734.6"; refgeneID "BnaA06g21030D";
chrA06	PacBio	exon	14630757	14630813	.	+	.	gene_id "PB.9734"; transcript_id "PB.9734.6"; refgeneID "BnaA06g21030D";
chrA06	PacBio	exon	14630901	14631028	.	+	.	gene_id "PB.9734"; transcript_id "PB.9734.6"; refgeneID "BnaA06g21030D";
chrA06	PacBio	exon	14631120	14631200	.	+	.	gene_id "PB.9734"; transcript_id "PB.9734.6"; refgeneID "BnaA06g21030D";
chrA06	PacBio	exon	14631268	14631334	.	+	.	gene_id "PB.9734"; transcript_id "PB.9734.6"; refgeneID "BnaA06g21030D";
chrA06	PacBio	exon	14631423	14631629	.	+	.	gene_id "PB.9734"; transcript_id "PB.9734.6"; refgeneID "BnaA06g21030D";
chrA06	PacBio	transcript	14628465	14631629	.	+	.	gene_id "PB.9734"; transcript_id "PB.9734.7"; refgeneID "BnaA06g21030D";
chrA06	PacBio	exon	14628465	14628526	.	+	.	gene_id "PB.9734"; transcript_id "PB.9734.7"; refgeneID "BnaA06g21030D";
chrA06	PacBio	exon	14629591	14629716	.	+	.	gene_id "PB.9734"; transcript_id "PB.9734.7"; refgeneID "BnaA06g21030D";
chrA06	PacBio	exon	14629801	14629860	.	+	.	gene_id "PB.9734"; transcript_id "PB.9734.7"; refgeneID "BnaA06g21030D";
chrA06	PacBio	exon	14629938	14630028	.	+	.	gene_id "PB.9734"; transcript_id "PB.9734.7"; refgeneID "BnaA06g21030D";
chrA06	PacBio	exon	14630112	14630238	.	+	.	gene_id "PB.9734"; transcript_id "PB.9734.7"; refgeneID "BnaA06g21030D";
chrA06	PacBio	exon	14630334	14630380	.	+	.	gene_id "PB.9734"; transcript_id "PB.9734.7"; refgeneID "BnaA06g21030D";
chrA06	PacBio	exon	14630459	14630516	.	+	.	gene_id "PB.9734"; transcript_id "PB.9734.7"; refgeneID "BnaA06g21030D";
chrA06	PacBio	exon	14630625	14630674	.	+	.	gene_id "PB.9734"; transcript_id "PB.9734.7"; refgeneID "BnaA06g21030D";
chrA06	PacBio	exon	14630757	14630813	.	+	.	gene_id "PB.9734"; transcript_id "PB.9734.7"; refgeneID "BnaA06g21030D";
chrA06	PacBio	exon	14630901	14631028	.	+	.	gene_id "PB.9734"; transcript_id "PB.9734.7"; refgeneID "BnaA06g21030D";
chrA06	PacBio	exon	14631120	14631200	.	+	.	gene_id "PB.9734"; transcript_id "PB.9734.7"; refgeneID "BnaA06g21030D";
chrA06	PacBio	exon	14631268	14631334	.	+	.	gene_id "PB.9734"; transcript_id "PB.9734.7"; refgeneID "BnaA06g21030D";
chrA06	PacBio	exon	14631423	14631629	.	+	.	gene_id "PB.9734"; transcript_id "PB.9734.7"; refgeneID "BnaA06g21030D";
chrA06	PacBio	transcript	14628465	14631640	.	+	.	gene_id "PB.9734"; transcript_id "PB.9734.8"; refgeneID "BnaA06g21030D";
chrA06	PacBio	exon	14628465	14628526	.	+	.	gene_id "PB.9734"; transcript_id "PB.9734.8"; refgeneID "BnaA06g21030D";
chrA06	PacBio	exon	14629215	14629512	.	+	.	gene_id "PB.9734"; transcript_id "PB.9734.8"; refgeneID "BnaA06g21030D";
chrA06	PacBio	exon	14629591	14629716	.	+	.	gene_id "PB.9734"; transcript_id "PB.9734.8"; refgeneID "BnaA06g21030D";
chrA06	PacBio	exon	14629801	14629866	.	+	.	gene_id "PB.9734"; transcript_id "PB.9734.8"; refgeneID "BnaA06g21030D";
chrA06	PacBio	exon	14629954	14630028	.	+	.	gene_id "PB.9734"; transcript_id "PB.9734.8"; refgeneID "BnaA06g21030D";
chrA06	PacBio	exon	14630112	14630238	.	+	.	gene_id "PB.9734"; transcript_id "PB.9734.8"; refgeneID "BnaA06g21030D";
chrA06	PacBio	exon	14630334	14630380	.	+	.	gene_id "PB.9734"; transcript_id "PB.9734.8"; refgeneID "BnaA06g21030D";
chrA06	PacBio	exon	14630459	14630516	.	+	.	gene_id "PB.9734"; transcript_id "PB.9734.8"; refgeneID "BnaA06g21030D";
chrA06	PacBio	exon	14630625	14630667	.	+	.	gene_id "PB.9734"; transcript_id "PB.9734.8"; refgeneID "BnaA06g21030D";
chrA06	PacBio	exon	14630757	14630813	.	+	.	gene_id "PB.9734"; transcript_id "PB.9734.8"; refgeneID "BnaA06g21030D";
chrA06	PacBio	exon	14630901	14631028	.	+	.	gene_id "PB.9734"; transcript_id "PB.9734.8"; refgeneID "BnaA06g21030D";
chrA06	PacBio	exon	14631120	14631200	.	+	.	gene_id "PB.9734"; transcript_id "PB.9734.8"; refgeneID "BnaA06g21030D";
chrA06	PacBio	exon	14631268	14631334	.	+	.	gene_id "PB.9734"; transcript_id "PB.9734.8"; refgeneID "BnaA06g21030D";
chrA06	PacBio	exon	14631423	14631640	.	+	.	gene_id "PB.9734"; transcript_id "PB.9734.8"; refgeneID "BnaA06g21030D";
chrA06	PacBio	transcript	14628471	14631640	.	+	.	gene_id "PB.9734"; transcript_id "PB.9734.9"; refgeneID "BnaA06g21030D";
chrA06	PacBio	exon	14628471	14628526	.	+	.	gene_id "PB.9734"; transcript_id "PB.9734.9"; refgeneID "BnaA06g21030D";
chrA06	PacBio	exon	14629215	14629716	.	+	.	gene_id "PB.9734"; transcript_id "PB.9734.9"; refgeneID "BnaA06g21030D";
chrA06	PacBio	exon	14629801	14629866	.	+	.	gene_id "PB.9734"; transcript_id "PB.9734.9"; refgeneID "BnaA06g21030D";
chrA06	PacBio	exon	14629954	14630028	.	+	.	gene_id "PB.9734"; transcript_id "PB.9734.9"; refgeneID "BnaA06g21030D";
chrA06	PacBio	exon	14630112	14630238	.	+	.	gene_id "PB.9734"; transcript_id "PB.9734.9"; refgeneID "BnaA06g21030D";
chrA06	PacBio	exon	14630334	14630380	.	+	.	gene_id "PB.9734"; transcript_id "PB.9734.9"; refgeneID "BnaA06g21030D";
chrA06	PacBio	exon	14630459	14630516	.	+	.	gene_id "PB.9734"; transcript_id "PB.9734.9"; refgeneID "BnaA06g21030D";
chrA06	PacBio	exon	14630625	14630674	.	+	.	gene_id "PB.9734"; transcript_id "PB.9734.9"; refgeneID "BnaA06g21030D";
chrA06	PacBio	exon	14630757	14630813	.	+	.	gene_id "PB.9734"; transcript_id "PB.9734.9"; refgeneID "BnaA06g21030D";
chrA06	PacBio	exon	14630901	14631028	.	+	.	gene_id "PB.9734"; transcript_id "PB.9734.9"; refgeneID "BnaA06g21030D";
chrA06	PacBio	exon	14631120	14631200	.	+	.	gene_id "PB.9734"; transcript_id "PB.9734.9"; refgeneID "BnaA06g21030D";
chrA06	PacBio	exon	14631268	14631334	.	+	.	gene_id "PB.9734"; transcript_id "PB.9734.9"; refgeneID "BnaA06g21030D";
chrA06	PacBio	exon	14631423	14631640	.	+	.	gene_id "PB.9734"; transcript_id "PB.9734.9"; refgeneID "BnaA06g21030D";
chrA06	PacBio	transcript	14628473	14631640	.	+	.	gene_id "PB.9734"; transcript_id "PB.9734.10"; refgeneID "BnaA06g21030D";
chrA06	PacBio	exon	14628473	14629716	.	+	.	gene_id "PB.9734"; transcript_id "PB.9734.10"; refgeneID "BnaA06g21030D";
chrA06	PacBio	exon	14629801	14629866	.	+	.	gene_id "PB.9734"; transcript_id "PB.9734.10"; refgeneID "BnaA06g21030D";
chrA06	PacBio	exon	14629954	14630028	.	+	.	gene_id "PB.9734"; transcript_id "PB.9734.10"; refgeneID "BnaA06g21030D";
chrA06	PacBio	exon	14630112	14630238	.	+	.	gene_id "PB.9734"; transcript_id "PB.9734.10"; refgeneID "BnaA06g21030D";
chrA06	PacBio	exon	14630334	14630516	.	+	.	gene_id "PB.9734"; transcript_id "PB.9734.10"; refgeneID "BnaA06g21030D";
chrA06	PacBio	exon	14630625	14630674	.	+	.	gene_id "PB.9734"; transcript_id "PB.9734.10"; refgeneID "BnaA06g21030D";
chrA06	PacBio	exon	14630757	14630813	.	+	.	gene_id "PB.9734"; transcript_id "PB.9734.10"; refgeneID "BnaA06g21030D";
chrA06	PacBio	exon	14630901	14631028	.	+	.	gene_id "PB.9734"; transcript_id "PB.9734.10"; refgeneID "BnaA06g21030D";
chrA06	PacBio	exon	14631120	14631200	.	+	.	gene_id "PB.9734"; transcript_id "PB.9734.10"; refgeneID "BnaA06g21030D";
chrA06	PacBio	exon	14631268	14631334	.	+	.	gene_id "PB.9734"; transcript_id "PB.9734.10"; refgeneID "BnaA06g21030D";
chrA06	PacBio	exon	14631423	14631640	.	+	.	gene_id "PB.9734"; transcript_id "PB.9734.10"; refgeneID "BnaA06g21030D";
chrA06	PacBio	transcript	14628484	14631655	.	+	.	gene_id "PB.9734"; transcript_id "PB.9734.11"; refgeneID "BnaA06g21030D";
chrA06	PacBio	exon	14628484	14629716	.	+	.	gene_id "PB.9734"; transcript_id "PB.9734.11"; refgeneID "BnaA06g21030D";
chrA06	PacBio	exon	14629801	14629866	.	+	.	gene_id "PB.9734"; transcript_id "PB.9734.11"; refgeneID "BnaA06g21030D";
chrA06	PacBio	exon	14629954	14630028	.	+	.	gene_id "PB.9734"; transcript_id "PB.9734.11"; refgeneID "BnaA06g21030D";
chrA06	PacBio	exon	14630112	14630238	.	+	.	gene_id "PB.9734"; transcript_id "PB.9734.11"; refgeneID "BnaA06g21030D";
chrA06	PacBio	exon	14630334	14630380	.	+	.	gene_id "PB.9734"; transcript_id "PB.9734.11"; refgeneID "BnaA06g21030D";
chrA06	PacBio	exon	14630459	14630516	.	+	.	gene_id "PB.9734"; transcript_id "PB.9734.11"; refgeneID "BnaA06g21030D";
chrA06	PacBio	exon	14630625	14630674	.	+	.	gene_id "PB.9734"; transcript_id "PB.9734.11"; refgeneID "BnaA06g21030D";
chrA06	PacBio	exon	14630757	14630813	.	+	.	gene_id "PB.9734"; transcript_id "PB.9734.11"; refgeneID "BnaA06g21030D";
chrA06	PacBio	exon	14630901	14631028	.	+	.	gene_id "PB.9734"; transcript_id "PB.9734.11"; refgeneID "BnaA06g21030D";
chrA06	PacBio	exon	14631120	14631200	.	+	.	gene_id "PB.9734"; transcript_id "PB.9734.11"; refgeneID "BnaA06g21030D";
chrA06	PacBio	exon	14631268	14631334	.	+	.	gene_id "PB.9734"; transcript_id "PB.9734.11"; refgeneID "BnaA06g21030D";
chrA06	PacBio	exon	14631423	14631655	.	+	.	gene_id "PB.9734"; transcript_id "PB.9734.11"; refgeneID "BnaA06g21030D";
chrA06	PacBio	transcript	14628544	14631640	.	+	.	gene_id "PB.9734"; transcript_id "PB.9734.12"; refgeneID "BnaA06g21030D";
chrA06	PacBio	exon	14628544	14629512	.	+	.	gene_id "PB.9734"; transcript_id "PB.9734.12"; refgeneID "BnaA06g21030D";
chrA06	PacBio	exon	14629591	14629716	.	+	.	gene_id "PB.9734"; transcript_id "PB.9734.12"; refgeneID "BnaA06g21030D";
chrA06	PacBio	exon	14629801	14629866	.	+	.	gene_id "PB.9734"; transcript_id "PB.9734.12"; refgeneID "BnaA06g21030D";
chrA06	PacBio	exon	14629954	14630028	.	+	.	gene_id "PB.9734"; transcript_id "PB.9734.12"; refgeneID "BnaA06g21030D";
chrA06	PacBio	exon	14630112	14630238	.	+	.	gene_id "PB.9734"; transcript_id "PB.9734.12"; refgeneID "BnaA06g21030D";
chrA06	PacBio	exon	14630334	14630380	.	+	.	gene_id "PB.9734"; transcript_id "PB.9734.12"; refgeneID "BnaA06g21030D";
chrA06	PacBio	exon	14630459	14630516	.	+	.	gene_id "PB.9734"; transcript_id "PB.9734.12"; refgeneID "BnaA06g21030D";
chrA06	PacBio	exon	14630625	14630674	.	+	.	gene_id "PB.9734"; transcript_id "PB.9734.12"; refgeneID "BnaA06g21030D";
chrA06	PacBio	exon	14630757	14630813	.	+	.	gene_id "PB.9734"; transcript_id "PB.9734.12"; refgeneID "BnaA06g21030D";
chrA06	PacBio	exon	14630901	14631028	.	+	.	gene_id "PB.9734"; transcript_id "PB.9734.12"; refgeneID "BnaA06g21030D";
chrA06	PacBio	exon	14631120	14631200	.	+	.	gene_id "PB.9734"; transcript_id "PB.9734.12"; refgeneID "BnaA06g21030D";
chrA06	PacBio	exon	14631268	14631334	.	+	.	gene_id "PB.9734"; transcript_id "PB.9734.12"; refgeneID "BnaA06g21030D";
chrA06	PacBio	exon	14631423	14631640	.	+	.	gene_id "PB.9734"; transcript_id "PB.9734.12"; refgeneID "BnaA06g21030D";
chrA06	PacBio	transcript	214597	217297	.	-	.	gene_id "PB.8795"; transcript_id "PB.8795.1"; refgeneID "BnaA06g00410D";
chrA06	PacBio	exon	214597	215183	.	-	.	gene_id "PB.8795"; transcript_id "PB.8795.1"; refgeneID "BnaA06g00410D";
chrA06	PacBio	exon	215265	215369	.	-	.	gene_id "PB.8795"; transcript_id "PB.8795.1"; refgeneID "BnaA06g00410D";
chrA06	PacBio	exon	215460	215630	.	-	.	gene_id "PB.8795"; transcript_id "PB.8795.1"; refgeneID "BnaA06g00410D";
chrA06	PacBio	exon	215790	215963	.	-	.	gene_id "PB.8795"; transcript_id "PB.8795.1"; refgeneID "BnaA06g00410D";
chrA06	PacBio	exon	216287	216364	.	-	.	gene_id "PB.8795"; transcript_id "PB.8795.1"; refgeneID "BnaA06g00410D";
chrA06	PacBio	exon	216532	216712	.	-	.	gene_id "PB.8795"; transcript_id "PB.8795.1"; refgeneID "BnaA06g00410D";
chrA06	PacBio	exon	217266	217297	.	-	.	gene_id "PB.8795"; transcript_id "PB.8795.1"; refgeneID "BnaA06g00410D";
chrA06	PacBio	transcript	214640	217315	.	-	.	gene_id "PB.8795"; transcript_id "PB.8795.2"; refgeneID "BnaA06g00410D";
chrA06	PacBio	exon	214640	215183	.	-	.	gene_id "PB.8795"; transcript_id "PB.8795.2"; refgeneID "BnaA06g00410D";
chrA06	PacBio	exon	215265	215369	.	-	.	gene_id "PB.8795"; transcript_id "PB.8795.2"; refgeneID "BnaA06g00410D";
chrA06	PacBio	exon	215460	215630	.	-	.	gene_id "PB.8795"; transcript_id "PB.8795.2"; refgeneID "BnaA06g00410D";
chrA06	PacBio	exon	216287	216364	.	-	.	gene_id "PB.8795"; transcript_id "PB.8795.2"; refgeneID "BnaA06g00410D";
chrA06	PacBio	exon	216532	216712	.	-	.	gene_id "PB.8795"; transcript_id "PB.8795.2"; refgeneID "BnaA06g00410D";
chrA06	PacBio	exon	217266	217315	.	-	.	gene_id "PB.8795"; transcript_id "PB.8795.2"; refgeneID "BnaA06g00410D";
chrA06	PacBio	transcript	214655	217302	.	-	.	gene_id "PB.8795"; transcript_id "PB.8795.3"; refgeneID "BnaA06g00410D";
chrA06	PacBio	exon	214655	215183	.	-	.	gene_id "PB.8795"; transcript_id "PB.8795.3"; refgeneID "BnaA06g00410D";
chrA06	PacBio	exon	215265	215369	.	-	.	gene_id "PB.8795"; transcript_id "PB.8795.3"; refgeneID "BnaA06g00410D";
chrA06	PacBio	exon	215460	216364	.	-	.	gene_id "PB.8795"; transcript_id "PB.8795.3"; refgeneID "BnaA06g00410D";
chrA06	PacBio	exon	216532	216712	.	-	.	gene_id "PB.8795"; transcript_id "PB.8795.3"; refgeneID "BnaA06g00410D";
chrA06	PacBio	exon	217266	217302	.	-	.	gene_id "PB.8795"; transcript_id "PB.8795.3"; refgeneID "BnaA06g00410D";
chrA06	PacBio	transcript	214655	217315	.	-	.	gene_id "PB.8795"; transcript_id "PB.8795.4"; refgeneID "BnaA06g00410D";
chrA06	PacBio	exon	214655	215183	.	-	.	gene_id "PB.8795"; transcript_id "PB.8795.4"; refgeneID "BnaA06g00410D";
chrA06	PacBio	exon	215266	215369	.	-	.	gene_id "PB.8795"; transcript_id "PB.8795.4"; refgeneID "BnaA06g00410D";
chrA06	PacBio	exon	215460	216364	.	-	.	gene_id "PB.8795"; transcript_id "PB.8795.4"; refgeneID "BnaA06g00410D";
chrA06	PacBio	exon	216532	216708	.	-	.	gene_id "PB.8795"; transcript_id "PB.8795.4"; refgeneID "BnaA06g00410D";
chrA06	PacBio	exon	217266	217315	.	-	.	gene_id "PB.8795"; transcript_id "PB.8795.4"; refgeneID "BnaA06g00410D";
chrA06	PacBio	transcript	5847082	5850093	.	-	.	gene_id "PB.9318"; transcript_id "PB.9318.1"; refgeneID "BnaA06g11140D";
chrA06	PacBio	exon	5847082	5847415	.	-	.	gene_id "PB.9318"; transcript_id "PB.9318.1"; refgeneID "BnaA06g11140D";
chrA06	PacBio	exon	5847726	5847763	.	-	.	gene_id "PB.9318"; transcript_id "PB.9318.1"; refgeneID "BnaA06g11140D";
chrA06	PacBio	exon	5847865	5847934	.	-	.	gene_id "PB.9318"; transcript_id "PB.9318.1"; refgeneID "BnaA06g11140D";
chrA06	PacBio	exon	5848221	5848330	.	-	.	gene_id "PB.9318"; transcript_id "PB.9318.1"; refgeneID "BnaA06g11140D";
chrA06	PacBio	exon	5848473	5848538	.	-	.	gene_id "PB.9318"; transcript_id "PB.9318.1"; refgeneID "BnaA06g11140D";
chrA06	PacBio	exon	5848611	5848809	.	-	.	gene_id "PB.9318"; transcript_id "PB.9318.1"; refgeneID "BnaA06g11140D";
chrA06	PacBio	exon	5848890	5849043	.	-	.	gene_id "PB.9318"; transcript_id "PB.9318.1"; refgeneID "BnaA06g11140D";
chrA06	PacBio	exon	5849136	5849216	.	-	.	gene_id "PB.9318"; transcript_id "PB.9318.1"; refgeneID "BnaA06g11140D";
chrA06	PacBio	exon	5849289	5849335	.	-	.	gene_id "PB.9318"; transcript_id "PB.9318.1"; refgeneID "BnaA06g11140D";
chrA06	PacBio	exon	5849489	5849577	.	-	.	gene_id "PB.9318"; transcript_id "PB.9318.1"; refgeneID "BnaA06g11140D";
chrA06	PacBio	exon	5849672	5849746	.	-	.	gene_id "PB.9318"; transcript_id "PB.9318.1"; refgeneID "BnaA06g11140D";
chrA06	PacBio	exon	5849874	5850093	.	-	.	gene_id "PB.9318"; transcript_id "PB.9318.1"; refgeneID "BnaA06g11140D";
chrA06	PacBio	transcript	5847083	5850125	.	-	.	gene_id "PB.9318"; transcript_id "PB.9318.2"; refgeneID "BnaA06g11140D";
chrA06	PacBio	exon	5847083	5847415	.	-	.	gene_id "PB.9318"; transcript_id "PB.9318.2"; refgeneID "BnaA06g11140D";
chrA06	PacBio	exon	5847726	5847763	.	-	.	gene_id "PB.9318"; transcript_id "PB.9318.2"; refgeneID "BnaA06g11140D";
chrA06	PacBio	exon	5847865	5847931	.	-	.	gene_id "PB.9318"; transcript_id "PB.9318.2"; refgeneID "BnaA06g11140D";
chrA06	PacBio	exon	5848217	5848330	.	-	.	gene_id "PB.9318"; transcript_id "PB.9318.2"; refgeneID "BnaA06g11140D";
chrA06	PacBio	exon	5848473	5848538	.	-	.	gene_id "PB.9318"; transcript_id "PB.9318.2"; refgeneID "BnaA06g11140D";
chrA06	PacBio	exon	5848611	5848809	.	-	.	gene_id "PB.9318"; transcript_id "PB.9318.2"; refgeneID "BnaA06g11140D";
chrA06	PacBio	exon	5848890	5849043	.	-	.	gene_id "PB.9318"; transcript_id "PB.9318.2"; refgeneID "BnaA06g11140D";
chrA06	PacBio	exon	5849136	5849216	.	-	.	gene_id "PB.9318"; transcript_id "PB.9318.2"; refgeneID "BnaA06g11140D";
chrA06	PacBio	exon	5849289	5849335	.	-	.	gene_id "PB.9318"; transcript_id "PB.9318.2"; refgeneID "BnaA06g11140D";
chrA06	PacBio	exon	5849489	5849577	.	-	.	gene_id "PB.9318"; transcript_id "PB.9318.2"; refgeneID "BnaA06g11140D";
chrA06	PacBio	exon	5849672	5849746	.	-	.	gene_id "PB.9318"; transcript_id "PB.9318.2"; refgeneID "BnaA06g11140D";
chrA06	PacBio	exon	5849874	5850125	.	-	.	gene_id "PB.9318"; transcript_id "PB.9318.2"; refgeneID "BnaA06g11140D";
chrA06	PacBio	transcript	8756077	8759128	.	-	.	gene_id "PB.9556"; transcript_id "PB.9556.1"; refgeneID "BnaA06g15930D";
chrA06	PacBio	exon	8756077	8756414	.	-	.	gene_id "PB.9556"; transcript_id "PB.9556.1"; refgeneID "BnaA06g15930D";
chrA06	PacBio	exon	8756502	8756544	.	-	.	gene_id "PB.9556"; transcript_id "PB.9556.1"; refgeneID "BnaA06g15930D";
chrA06	PacBio	exon	8756640	8756720	.	-	.	gene_id "PB.9556"; transcript_id "PB.9556.1"; refgeneID "BnaA06g15930D";
chrA06	PacBio	exon	8756790	8756911	.	-	.	gene_id "PB.9556"; transcript_id "PB.9556.1"; refgeneID "BnaA06g15930D";
chrA06	PacBio	exon	8756993	8757049	.	-	.	gene_id "PB.9556"; transcript_id "PB.9556.1"; refgeneID "BnaA06g15930D";
chrA06	PacBio	exon	8757149	8757198	.	-	.	gene_id "PB.9556"; transcript_id "PB.9556.1"; refgeneID "BnaA06g15930D";
chrA06	PacBio	exon	8757291	8757348	.	-	.	gene_id "PB.9556"; transcript_id "PB.9556.1"; refgeneID "BnaA06g15930D";
chrA06	PacBio	exon	8757421	8757467	.	-	.	gene_id "PB.9556"; transcript_id "PB.9556.1"; refgeneID "BnaA06g15930D";
chrA06	PacBio	exon	8757537	8757684	.	-	.	gene_id "PB.9556"; transcript_id "PB.9556.1"; refgeneID "BnaA06g15930D";
chrA06	PacBio	exon	8757787	8757861	.	-	.	gene_id "PB.9556"; transcript_id "PB.9556.1"; refgeneID "BnaA06g15930D";
chrA06	PacBio	exon	8757941	8758006	.	-	.	gene_id "PB.9556"; transcript_id "PB.9556.1"; refgeneID "BnaA06g15930D";
chrA06	PacBio	exon	8758097	8758633	.	-	.	gene_id "PB.9556"; transcript_id "PB.9556.1"; refgeneID "BnaA06g15930D";
chrA06	PacBio	exon	8759073	8759128	.	-	.	gene_id "PB.9556"; transcript_id "PB.9556.1"; refgeneID "BnaA06g15930D";
chrA06	PacBio	transcript	8756129	8759128	.	-	.	gene_id "PB.9556"; transcript_id "PB.9556.2"; refgeneID "BnaA06g15930D";
chrA06	PacBio	exon	8756129	8756414	.	-	.	gene_id "PB.9556"; transcript_id "PB.9556.2"; refgeneID "BnaA06g15930D";
chrA06	PacBio	exon	8756502	8756544	.	-	.	gene_id "PB.9556"; transcript_id "PB.9556.2"; refgeneID "BnaA06g15930D";
chrA06	PacBio	exon	8756640	8756720	.	-	.	gene_id "PB.9556"; transcript_id "PB.9556.2"; refgeneID "BnaA06g15930D";
chrA06	PacBio	exon	8756790	8756911	.	-	.	gene_id "PB.9556"; transcript_id "PB.9556.2"; refgeneID "BnaA06g15930D";
chrA06	PacBio	exon	8756993	8757049	.	-	.	gene_id "PB.9556"; transcript_id "PB.9556.2"; refgeneID "BnaA06g15930D";
chrA06	PacBio	exon	8757149	8757198	.	-	.	gene_id "PB.9556"; transcript_id "PB.9556.2"; refgeneID "BnaA06g15930D";
chrA06	PacBio	exon	8757291	8757348	.	-	.	gene_id "PB.9556"; transcript_id "PB.9556.2"; refgeneID "BnaA06g15930D";
chrA06	PacBio	exon	8757421	8757467	.	-	.	gene_id "PB.9556"; transcript_id "PB.9556.2"; refgeneID "BnaA06g15930D";
chrA06	PacBio	exon	8757537	8757684	.	-	.	gene_id "PB.9556"; transcript_id "PB.9556.2"; refgeneID "BnaA06g15930D";
chrA06	PacBio	exon	8757787	8757861	.	-	.	gene_id "PB.9556"; transcript_id "PB.9556.2"; refgeneID "BnaA06g15930D";
chrA06	PacBio	exon	8757941	8758006	.	-	.	gene_id "PB.9556"; transcript_id "PB.9556.2"; refgeneID "BnaA06g15930D";
chrA06	PacBio	exon	8758097	8758220	.	-	.	gene_id "PB.9556"; transcript_id "PB.9556.2"; refgeneID "BnaA06g15930D";
chrA06	PacBio	exon	8759073	8759128	.	-	.	gene_id "PB.9556"; transcript_id "PB.9556.2"; refgeneID "BnaA06g15930D";
chrA06	PacBio	transcript	8756176	8759123	.	-	.	gene_id "PB.9556"; transcript_id "PB.9556.3"; refgeneID "BnaA06g15930D";
chrA06	PacBio	exon	8756176	8756414	.	-	.	gene_id "PB.9556"; transcript_id "PB.9556.3"; refgeneID "BnaA06g15930D";
chrA06	PacBio	exon	8756502	8756544	.	-	.	gene_id "PB.9556"; transcript_id "PB.9556.3"; refgeneID "BnaA06g15930D";
chrA06	PacBio	exon	8756640	8756720	.	-	.	gene_id "PB.9556"; transcript_id "PB.9556.3"; refgeneID "BnaA06g15930D";
chrA06	PacBio	exon	8756790	8757044	.	-	.	gene_id "PB.9556"; transcript_id "PB.9556.3"; refgeneID "BnaA06g15930D";
chrA06	PacBio	exon	8757145	8757198	.	-	.	gene_id "PB.9556"; transcript_id "PB.9556.3"; refgeneID "BnaA06g15930D";
chrA06	PacBio	exon	8757291	8757348	.	-	.	gene_id "PB.9556"; transcript_id "PB.9556.3"; refgeneID "BnaA06g15930D";
chrA06	PacBio	exon	8757421	8757467	.	-	.	gene_id "PB.9556"; transcript_id "PB.9556.3"; refgeneID "BnaA06g15930D";
chrA06	PacBio	exon	8757531	8757684	.	-	.	gene_id "PB.9556"; transcript_id "PB.9556.3"; refgeneID "BnaA06g15930D";
chrA06	PacBio	exon	8757787	8757861	.	-	.	gene_id "PB.9556"; transcript_id "PB.9556.3"; refgeneID "BnaA06g15930D";
chrA06	PacBio	exon	8757941	8758006	.	-	.	gene_id "PB.9556"; transcript_id "PB.9556.3"; refgeneID "BnaA06g15930D";
chrA06	PacBio	exon	8758097	8759123	.	-	.	gene_id "PB.9556"; transcript_id "PB.9556.3"; refgeneID "BnaA06g15930D";
chrA06	PacBio	transcript	8756202	8759128	.	-	.	gene_id "PB.9556"; transcript_id "PB.9556.4"; refgeneID "BnaA06g15930D";
chrA06	PacBio	exon	8756202	8756414	.	-	.	gene_id "PB.9556"; transcript_id "PB.9556.4"; refgeneID "BnaA06g15930D";
chrA06	PacBio	exon	8756502	8756544	.	-	.	gene_id "PB.9556"; transcript_id "PB.9556.4"; refgeneID "BnaA06g15930D";
chrA06	PacBio	exon	8756640	8756720	.	-	.	gene_id "PB.9556"; transcript_id "PB.9556.4"; refgeneID "BnaA06g15930D";
chrA06	PacBio	exon	8756790	8756911	.	-	.	gene_id "PB.9556"; transcript_id "PB.9556.4"; refgeneID "BnaA06g15930D";
chrA06	PacBio	exon	8756993	8757049	.	-	.	gene_id "PB.9556"; transcript_id "PB.9556.4"; refgeneID "BnaA06g15930D";
chrA06	PacBio	exon	8757149	8757198	.	-	.	gene_id "PB.9556"; transcript_id "PB.9556.4"; refgeneID "BnaA06g15930D";
chrA06	PacBio	exon	8757291	8757348	.	-	.	gene_id "PB.9556"; transcript_id "PB.9556.4"; refgeneID "BnaA06g15930D";
chrA06	PacBio	exon	8757421	8757467	.	-	.	gene_id "PB.9556"; transcript_id "PB.9556.4"; refgeneID "BnaA06g15930D";
chrA06	PacBio	exon	8757537	8757684	.	-	.	gene_id "PB.9556"; transcript_id "PB.9556.4"; refgeneID "BnaA06g15930D";
chrA06	PacBio	exon	8757787	8757861	.	-	.	gene_id "PB.9556"; transcript_id "PB.9556.4"; refgeneID "BnaA06g15930D";
chrA06	PacBio	exon	8757941	8758006	.	-	.	gene_id "PB.9556"; transcript_id "PB.9556.4"; refgeneID "BnaA06g15930D";
chrA06	PacBio	exon	8758097	8758220	.	-	.	gene_id "PB.9556"; transcript_id "PB.9556.4"; refgeneID "BnaA06g15930D";
chrA06	PacBio	exon	8758379	8758633	.	-	.	gene_id "PB.9556"; transcript_id "PB.9556.4"; refgeneID "BnaA06g15930D";
chrA06	PacBio	exon	8759073	8759128	.	-	.	gene_id "PB.9556"; transcript_id "PB.9556.4"; refgeneID "BnaA06g15930D";
chrA06	PacBio	transcript	8756212	8759136	.	-	.	gene_id "PB.9556"; transcript_id "PB.9556.5"; refgeneID "BnaA06g15930D";
chrA06	PacBio	exon	8756212	8756414	.	-	.	gene_id "PB.9556"; transcript_id "PB.9556.5"; refgeneID "BnaA06g15930D";
chrA06	PacBio	exon	8756502	8756544	.	-	.	gene_id "PB.9556"; transcript_id "PB.9556.5"; refgeneID "BnaA06g15930D";
chrA06	PacBio	exon	8756640	8756720	.	-	.	gene_id "PB.9556"; transcript_id "PB.9556.5"; refgeneID "BnaA06g15930D";
chrA06	PacBio	exon	8756790	8756911	.	-	.	gene_id "PB.9556"; transcript_id "PB.9556.5"; refgeneID "BnaA06g15930D";
chrA06	PacBio	exon	8756993	8757044	.	-	.	gene_id "PB.9556"; transcript_id "PB.9556.5"; refgeneID "BnaA06g15930D";
chrA06	PacBio	exon	8757145	8757198	.	-	.	gene_id "PB.9556"; transcript_id "PB.9556.5"; refgeneID "BnaA06g15930D";
chrA06	PacBio	exon	8757291	8757348	.	-	.	gene_id "PB.9556"; transcript_id "PB.9556.5"; refgeneID "BnaA06g15930D";
chrA06	PacBio	exon	8757421	8757467	.	-	.	gene_id "PB.9556"; transcript_id "PB.9556.5"; refgeneID "BnaA06g15930D";
chrA06	PacBio	exon	8757537	8757684	.	-	.	gene_id "PB.9556"; transcript_id "PB.9556.5"; refgeneID "BnaA06g15930D";
chrA06	PacBio	exon	8757787	8757861	.	-	.	gene_id "PB.9556"; transcript_id "PB.9556.5"; refgeneID "BnaA06g15930D";
chrA06	PacBio	exon	8757941	8758006	.	-	.	gene_id "PB.9556"; transcript_id "PB.9556.5"; refgeneID "BnaA06g15930D";
chrA06	PacBio	exon	8758097	8758633	.	-	.	gene_id "PB.9556"; transcript_id "PB.9556.5"; refgeneID "BnaA06g15930D";
chrA06	PacBio	exon	8759073	8759136	.	-	.	gene_id "PB.9556"; transcript_id "PB.9556.5"; refgeneID "BnaA06g15930D";
chrA06	PacBio	transcript	8756215	8759136	.	-	.	gene_id "PB.9556"; transcript_id "PB.9556.6"; refgeneID "BnaA06g15930D";
chrA06	PacBio	exon	8756215	8756414	.	-	.	gene_id "PB.9556"; transcript_id "PB.9556.6"; refgeneID "BnaA06g15930D";
chrA06	PacBio	exon	8756502	8756544	.	-	.	gene_id "PB.9556"; transcript_id "PB.9556.6"; refgeneID "BnaA06g15930D";
chrA06	PacBio	exon	8756640	8756720	.	-	.	gene_id "PB.9556"; transcript_id "PB.9556.6"; refgeneID "BnaA06g15930D";
chrA06	PacBio	exon	8756790	8756873	.	-	.	gene_id "PB.9556"; transcript_id "PB.9556.6"; refgeneID "BnaA06g15930D";
chrA06	PacBio	exon	8757537	8757684	.	-	.	gene_id "PB.9556"; transcript_id "PB.9556.6"; refgeneID "BnaA06g15930D";
chrA06	PacBio	exon	8757787	8757861	.	-	.	gene_id "PB.9556"; transcript_id "PB.9556.6"; refgeneID "BnaA06g15930D";
chrA06	PacBio	exon	8757941	8758006	.	-	.	gene_id "PB.9556"; transcript_id "PB.9556.6"; refgeneID "BnaA06g15930D";
chrA06	PacBio	exon	8758097	8758633	.	-	.	gene_id "PB.9556"; transcript_id "PB.9556.6"; refgeneID "BnaA06g15930D";
chrA06	PacBio	exon	8759073	8759136	.	-	.	gene_id "PB.9556"; transcript_id "PB.9556.6"; refgeneID "BnaA06g15930D";
chrA06	PacBio	transcript	8756216	8759136	.	-	.	gene_id "PB.9556"; transcript_id "PB.9556.7"; refgeneID "BnaA06g15930D";
chrA06	PacBio	exon	8756216	8756414	.	-	.	gene_id "PB.9556"; transcript_id "PB.9556.7"; refgeneID "BnaA06g15930D";
chrA06	PacBio	exon	8756502	8756544	.	-	.	gene_id "PB.9556"; transcript_id "PB.9556.7"; refgeneID "BnaA06g15930D";
chrA06	PacBio	exon	8756640	8756720	.	-	.	gene_id "PB.9556"; transcript_id "PB.9556.7"; refgeneID "BnaA06g15930D";
chrA06	PacBio	exon	8756790	8756911	.	-	.	gene_id "PB.9556"; transcript_id "PB.9556.7"; refgeneID "BnaA06g15930D";
chrA06	PacBio	exon	8756993	8757049	.	-	.	gene_id "PB.9556"; transcript_id "PB.9556.7"; refgeneID "BnaA06g15930D";
chrA06	PacBio	exon	8757149	8757198	.	-	.	gene_id "PB.9556"; transcript_id "PB.9556.7"; refgeneID "BnaA06g15930D";
chrA06	PacBio	exon	8757291	8757348	.	-	.	gene_id "PB.9556"; transcript_id "PB.9556.7"; refgeneID "BnaA06g15930D";
chrA06	PacBio	exon	8757421	8757684	.	-	.	gene_id "PB.9556"; transcript_id "PB.9556.7"; refgeneID "BnaA06g15930D";
chrA06	PacBio	exon	8757787	8757861	.	-	.	gene_id "PB.9556"; transcript_id "PB.9556.7"; refgeneID "BnaA06g15930D";
chrA06	PacBio	exon	8757941	8758006	.	-	.	gene_id "PB.9556"; transcript_id "PB.9556.7"; refgeneID "BnaA06g15930D";
chrA06	PacBio	exon	8758097	8758220	.	-	.	gene_id "PB.9556"; transcript_id "PB.9556.7"; refgeneID "BnaA06g15930D";
chrA06	PacBio	exon	8758379	8758633	.	-	.	gene_id "PB.9556"; transcript_id "PB.9556.7"; refgeneID "BnaA06g15930D";
chrA06	PacBio	exon	8759073	8759136	.	-	.	gene_id "PB.9556"; transcript_id "PB.9556.7"; refgeneID "BnaA06g15930D";
chrA06_random	PacBio	transcript	174728	177774	.	+	.	gene_id "PB.10622"; transcript_id "PB.10622.1"; refgeneID "BnaA06g37780D";
chrA06_random	PacBio	exon	174728	174791	.	+	.	gene_id "PB.10622"; transcript_id "PB.10622.1"; refgeneID "BnaA06g37780D";
chrA06_random	PacBio	exon	174876	174965	.	+	.	gene_id "PB.10622"; transcript_id "PB.10622.1"; refgeneID "BnaA06g37780D";
chrA06_random	PacBio	exon	175059	175124	.	+	.	gene_id "PB.10622"; transcript_id "PB.10622.1"; refgeneID "BnaA06g37780D";
chrA06_random	PacBio	exon	175216	175290	.	+	.	gene_id "PB.10622"; transcript_id "PB.10622.1"; refgeneID "BnaA06g37780D";
chrA06_random	PacBio	exon	175391	175484	.	+	.	gene_id "PB.10622"; transcript_id "PB.10622.1"; refgeneID "BnaA06g37780D";
chrA06_random	PacBio	exon	175586	175632	.	+	.	gene_id "PB.10622"; transcript_id "PB.10622.1"; refgeneID "BnaA06g37780D";
chrA06_random	PacBio	exon	175738	175795	.	+	.	gene_id "PB.10622"; transcript_id "PB.10622.1"; refgeneID "BnaA06g37780D";
chrA06_random	PacBio	exon	175934	175983	.	+	.	gene_id "PB.10622"; transcript_id "PB.10622.1"; refgeneID "BnaA06g37780D";
chrA06_random	PacBio	exon	176088	176144	.	+	.	gene_id "PB.10622"; transcript_id "PB.10622.1"; refgeneID "BnaA06g37780D";
chrA06_random	PacBio	exon	176229	176326	.	+	.	gene_id "PB.10622"; transcript_id "PB.10622.1"; refgeneID "BnaA06g37780D";
chrA06_random	PacBio	exon	176433	176486	.	+	.	gene_id "PB.10622"; transcript_id "PB.10622.1"; refgeneID "BnaA06g37780D";
chrA06_random	PacBio	exon	177021	177350	.	+	.	gene_id "PB.10622"; transcript_id "PB.10622.1"; refgeneID "BnaA06g37780D";
chrA06_random	PacBio	exon	177534	177774	.	+	.	gene_id "PB.10622"; transcript_id "PB.10622.1"; refgeneID "BnaA06g37780D";
chrA07_random	PacBio	transcript	1239432	1241747	.	+	.	gene_id "PB.12521"; transcript_id "PB.12521.1"; refgeneID "BnaA07g37700D";
chrA07_random	PacBio	exon	1239432	1239518	.	+	.	gene_id "PB.12521"; transcript_id "PB.12521.1"; refgeneID "BnaA07g37700D";
chrA07_random	PacBio	exon	1239622	1239735	.	+	.	gene_id "PB.12521"; transcript_id "PB.12521.1"; refgeneID "BnaA07g37700D";
chrA07_random	PacBio	exon	1240166	1240416	.	+	.	gene_id "PB.12521"; transcript_id "PB.12521.1"; refgeneID "BnaA07g37700D";
chrA07_random	PacBio	exon	1240500	1240595	.	+	.	gene_id "PB.12521"; transcript_id "PB.12521.1"; refgeneID "BnaA07g37700D";
chrA07_random	PacBio	exon	1240684	1240886	.	+	.	gene_id "PB.12521"; transcript_id "PB.12521.1"; refgeneID "BnaA07g37700D";
chrA07_random	PacBio	exon	1240960	1241061	.	+	.	gene_id "PB.12521"; transcript_id "PB.12521.1"; refgeneID "BnaA07g37700D";
chrA07_random	PacBio	exon	1241150	1241747	.	+	.	gene_id "PB.12521"; transcript_id "PB.12521.1"; refgeneID "BnaA07g37700D";
chrA07_random	PacBio	transcript	1239436	1241728	.	+	.	gene_id "PB.12521"; transcript_id "PB.12521.2"; refgeneID "BnaA07g37700D";
chrA07_random	PacBio	exon	1239436	1239518	.	+	.	gene_id "PB.12521"; transcript_id "PB.12521.2"; refgeneID "BnaA07g37700D";
chrA07_random	PacBio	exon	1239622	1239735	.	+	.	gene_id "PB.12521"; transcript_id "PB.12521.2"; refgeneID "BnaA07g37700D";
chrA07_random	PacBio	exon	1240377	1240416	.	+	.	gene_id "PB.12521"; transcript_id "PB.12521.2"; refgeneID "BnaA07g37700D";
chrA07_random	PacBio	exon	1240500	1240595	.	+	.	gene_id "PB.12521"; transcript_id "PB.12521.2"; refgeneID "BnaA07g37700D";
chrA07_random	PacBio	exon	1240684	1240886	.	+	.	gene_id "PB.12521"; transcript_id "PB.12521.2"; refgeneID "BnaA07g37700D";
chrA07_random	PacBio	exon	1240960	1241061	.	+	.	gene_id "PB.12521"; transcript_id "PB.12521.2"; refgeneID "BnaA07g37700D";
chrA07_random	PacBio	exon	1241150	1241728	.	+	.	gene_id "PB.12521"; transcript_id "PB.12521.2"; refgeneID "BnaA07g37700D";
chrA07_random	PacBio	transcript	1239472	1241697	.	+	.	gene_id "PB.12521"; transcript_id "PB.12521.3"; refgeneID "BnaA07g37700D";
chrA07_random	PacBio	exon	1239472	1239518	.	+	.	gene_id "PB.12521"; transcript_id "PB.12521.3"; refgeneID "BnaA07g37700D";
chrA07_random	PacBio	exon	1239622	1239735	.	+	.	gene_id "PB.12521"; transcript_id "PB.12521.3"; refgeneID "BnaA07g37700D";
chrA07_random	PacBio	exon	1240166	1240595	.	+	.	gene_id "PB.12521"; transcript_id "PB.12521.3"; refgeneID "BnaA07g37700D";
chrA07_random	PacBio	exon	1240684	1240886	.	+	.	gene_id "PB.12521"; transcript_id "PB.12521.3"; refgeneID "BnaA07g37700D";
chrA07_random	PacBio	exon	1240960	1241061	.	+	.	gene_id "PB.12521"; transcript_id "PB.12521.3"; refgeneID "BnaA07g37700D";
chrA07_random	PacBio	exon	1241150	1241697	.	+	.	gene_id "PB.12521"; transcript_id "PB.12521.3"; refgeneID "BnaA07g37700D";
chrA08	PacBio	transcript	16731948	16735073	.	+	.	gene_id "PB.13625"; transcript_id "PB.13625.1"; refgeneID "BnaA08g23570D";
chrA08	PacBio	exon	16731948	16732184	.	+	.	gene_id "PB.13625"; transcript_id "PB.13625.1"; refgeneID "BnaA08g23570D";
chrA08	PacBio	exon	16732315	16732353	.	+	.	gene_id "PB.13625"; transcript_id "PB.13625.1"; refgeneID "BnaA08g23570D";
chrA08	PacBio	exon	16732625	16732713	.	+	.	gene_id "PB.13625"; transcript_id "PB.13625.1"; refgeneID "BnaA08g23570D";
chrA08	PacBio	exon	16732894	16732940	.	+	.	gene_id "PB.13625"; transcript_id "PB.13625.1"; refgeneID "BnaA08g23570D";
chrA08	PacBio	exon	16733026	16733106	.	+	.	gene_id "PB.13625"; transcript_id "PB.13625.1"; refgeneID "BnaA08g23570D";
chrA08	PacBio	exon	16733206	16733371	.	+	.	gene_id "PB.13625"; transcript_id "PB.13625.1"; refgeneID "BnaA08g23570D";
chrA08	PacBio	exon	16733457	16733634	.	+	.	gene_id "PB.13625"; transcript_id "PB.13625.1"; refgeneID "BnaA08g23570D";
chrA08	PacBio	exon	16733708	16733773	.	+	.	gene_id "PB.13625"; transcript_id "PB.13625.1"; refgeneID "BnaA08g23570D";
chrA08	PacBio	exon	16733907	16734020	.	+	.	gene_id "PB.13625"; transcript_id "PB.13625.1"; refgeneID "BnaA08g23570D";
chrA08	PacBio	exon	16734298	16734367	.	+	.	gene_id "PB.13625"; transcript_id "PB.13625.1"; refgeneID "BnaA08g23570D";
chrA08	PacBio	exon	16734471	16734508	.	+	.	gene_id "PB.13625"; transcript_id "PB.13625.1"; refgeneID "BnaA08g23570D";
chrA08	PacBio	exon	16734766	16735073	.	+	.	gene_id "PB.13625"; transcript_id "PB.13625.1"; refgeneID "BnaA08g23570D";
chrA08	PacBio	transcript	16731956	16735085	.	+	.	gene_id "PB.13625"; transcript_id "PB.13625.2"; refgeneID "BnaA08g23570D";
chrA08	PacBio	exon	16731956	16732184	.	+	.	gene_id "PB.13625"; transcript_id "PB.13625.2"; refgeneID "BnaA08g23570D";
chrA08	PacBio	exon	16732315	16732353	.	+	.	gene_id "PB.13625"; transcript_id "PB.13625.2"; refgeneID "BnaA08g23570D";
chrA08	PacBio	exon	16732625	16732713	.	+	.	gene_id "PB.13625"; transcript_id "PB.13625.2"; refgeneID "BnaA08g23570D";
chrA08	PacBio	exon	16732894	16732940	.	+	.	gene_id "PB.13625"; transcript_id "PB.13625.2"; refgeneID "BnaA08g23570D";
chrA08	PacBio	exon	16733026	16733106	.	+	.	gene_id "PB.13625"; transcript_id "PB.13625.2"; refgeneID "BnaA08g23570D";
chrA08	PacBio	exon	16733206	16733371	.	+	.	gene_id "PB.13625"; transcript_id "PB.13625.2"; refgeneID "BnaA08g23570D";
chrA08	PacBio	exon	16733457	16733634	.	+	.	gene_id "PB.13625"; transcript_id "PB.13625.2"; refgeneID "BnaA08g23570D";
chrA08	PacBio	exon	16733708	16733773	.	+	.	gene_id "PB.13625"; transcript_id "PB.13625.2"; refgeneID "BnaA08g23570D";
chrA08	PacBio	exon	16733907	16734020	.	+	.	gene_id "PB.13625"; transcript_id "PB.13625.2"; refgeneID "BnaA08g23570D";
chrA08	PacBio	exon	16734298	16734367	.	+	.	gene_id "PB.13625"; transcript_id "PB.13625.2"; refgeneID "BnaA08g23570D";
chrA08	PacBio	exon	16734471	16734508	.	+	.	gene_id "PB.13625"; transcript_id "PB.13625.2"; refgeneID "BnaA08g23570D";
chrA08	PacBio	exon	16734715	16735085	.	+	.	gene_id "PB.13625"; transcript_id "PB.13625.2"; refgeneID "BnaA08g23570D";
chrA08	PacBio	transcript	16731957	16735122	.	+	.	gene_id "PB.13625"; transcript_id "PB.13625.3"; refgeneID "BnaA08g23570D";
chrA08	PacBio	exon	16731957	16732175	.	+	.	gene_id "PB.13625"; transcript_id "PB.13625.3"; refgeneID "BnaA08g23570D";
chrA08	PacBio	exon	16732315	16732353	.	+	.	gene_id "PB.13625"; transcript_id "PB.13625.3"; refgeneID "BnaA08g23570D";
chrA08	PacBio	exon	16732625	16732713	.	+	.	gene_id "PB.13625"; transcript_id "PB.13625.3"; refgeneID "BnaA08g23570D";
chrA08	PacBio	exon	16732894	16732940	.	+	.	gene_id "PB.13625"; transcript_id "PB.13625.3"; refgeneID "BnaA08g23570D";
chrA08	PacBio	exon	16733026	16733106	.	+	.	gene_id "PB.13625"; transcript_id "PB.13625.3"; refgeneID "BnaA08g23570D";
chrA08	PacBio	exon	16733206	16733371	.	+	.	gene_id "PB.13625"; transcript_id "PB.13625.3"; refgeneID "BnaA08g23570D";
chrA08	PacBio	exon	16733457	16733634	.	+	.	gene_id "PB.13625"; transcript_id "PB.13625.3"; refgeneID "BnaA08g23570D";
chrA08	PacBio	exon	16733708	16733773	.	+	.	gene_id "PB.13625"; transcript_id "PB.13625.3"; refgeneID "BnaA08g23570D";
chrA08	PacBio	exon	16733907	16734020	.	+	.	gene_id "PB.13625"; transcript_id "PB.13625.3"; refgeneID "BnaA08g23570D";
chrA08	PacBio	exon	16734298	16734367	.	+	.	gene_id "PB.13625"; transcript_id "PB.13625.3"; refgeneID "BnaA08g23570D";
chrA08	PacBio	exon	16734471	16734508	.	+	.	gene_id "PB.13625"; transcript_id "PB.13625.3"; refgeneID "BnaA08g23570D";
chrA08	PacBio	exon	16734766	16735122	.	+	.	gene_id "PB.13625"; transcript_id "PB.13625.3"; refgeneID "BnaA08g23570D";
chrA08	PacBio	transcript	16731957	16735010	.	+	.	gene_id "PB.13625"; transcript_id "PB.13625.4"; refgeneID "BnaA08g23570D";
chrA08	PacBio	exon	16731957	16732184	.	+	.	gene_id "PB.13625"; transcript_id "PB.13625.4"; refgeneID "BnaA08g23570D";
chrA08	PacBio	exon	16732315	16732353	.	+	.	gene_id "PB.13625"; transcript_id "PB.13625.4"; refgeneID "BnaA08g23570D";
chrA08	PacBio	exon	16732625	16732713	.	+	.	gene_id "PB.13625"; transcript_id "PB.13625.4"; refgeneID "BnaA08g23570D";
chrA08	PacBio	exon	16732894	16732940	.	+	.	gene_id "PB.13625"; transcript_id "PB.13625.4"; refgeneID "BnaA08g23570D";
chrA08	PacBio	exon	16733026	16733106	.	+	.	gene_id "PB.13625"; transcript_id "PB.13625.4"; refgeneID "BnaA08g23570D";
chrA08	PacBio	exon	16733206	16733371	.	+	.	gene_id "PB.13625"; transcript_id "PB.13625.4"; refgeneID "BnaA08g23570D";
chrA08	PacBio	exon	16733457	16733634	.	+	.	gene_id "PB.13625"; transcript_id "PB.13625.4"; refgeneID "BnaA08g23570D";
chrA08	PacBio	exon	16733708	16733773	.	+	.	gene_id "PB.13625"; transcript_id "PB.13625.4"; refgeneID "BnaA08g23570D";
chrA08	PacBio	exon	16733907	16734016	.	+	.	gene_id "PB.13625"; transcript_id "PB.13625.4"; refgeneID "BnaA08g23570D";
chrA08	PacBio	exon	16734295	16734367	.	+	.	gene_id "PB.13625"; transcript_id "PB.13625.4"; refgeneID "BnaA08g23570D";
chrA08	PacBio	exon	16734471	16734508	.	+	.	gene_id "PB.13625"; transcript_id "PB.13625.4"; refgeneID "BnaA08g23570D";
chrA08	PacBio	exon	16734766	16735010	.	+	.	gene_id "PB.13625"; transcript_id "PB.13625.4"; refgeneID "BnaA08g23570D";
chrA08	PacBio	transcript	16731959	16734988	.	+	.	gene_id "PB.13625"; transcript_id "PB.13625.5"; refgeneID "BnaA08g23570D";
chrA08	PacBio	exon	16731959	16732153	.	+	.	gene_id "PB.13625"; transcript_id "PB.13625.5"; refgeneID "BnaA08g23570D";
chrA08	PacBio	exon	16732315	16732353	.	+	.	gene_id "PB.13625"; transcript_id "PB.13625.5"; refgeneID "BnaA08g23570D";
chrA08	PacBio	exon	16732625	16732713	.	+	.	gene_id "PB.13625"; transcript_id "PB.13625.5"; refgeneID "BnaA08g23570D";
chrA08	PacBio	exon	16732894	16732940	.	+	.	gene_id "PB.13625"; transcript_id "PB.13625.5"; refgeneID "BnaA08g23570D";
chrA08	PacBio	exon	16733026	16733106	.	+	.	gene_id "PB.13625"; transcript_id "PB.13625.5"; refgeneID "BnaA08g23570D";
chrA08	PacBio	exon	16733206	16733371	.	+	.	gene_id "PB.13625"; transcript_id "PB.13625.5"; refgeneID "BnaA08g23570D";
chrA08	PacBio	exon	16733457	16733634	.	+	.	gene_id "PB.13625"; transcript_id "PB.13625.5"; refgeneID "BnaA08g23570D";
chrA08	PacBio	exon	16733708	16733773	.	+	.	gene_id "PB.13625"; transcript_id "PB.13625.5"; refgeneID "BnaA08g23570D";
chrA08	PacBio	exon	16733907	16734020	.	+	.	gene_id "PB.13625"; transcript_id "PB.13625.5"; refgeneID "BnaA08g23570D";
chrA08	PacBio	exon	16734298	16734367	.	+	.	gene_id "PB.13625"; transcript_id "PB.13625.5"; refgeneID "BnaA08g23570D";
chrA08	PacBio	exon	16734471	16734508	.	+	.	gene_id "PB.13625"; transcript_id "PB.13625.5"; refgeneID "BnaA08g23570D";
chrA08	PacBio	exon	16734766	16734894	.	+	.	gene_id "PB.13625"; transcript_id "PB.13625.5"; refgeneID "BnaA08g23570D";
chrA08	PacBio	exon	16734908	16734988	.	+	.	gene_id "PB.13625"; transcript_id "PB.13625.5"; refgeneID "BnaA08g23570D";
chrA08	PacBio	transcript	16731960	16735069	.	+	.	gene_id "PB.13625"; transcript_id "PB.13625.6"; refgeneID "BnaA08g23570D";
chrA08	PacBio	exon	16731960	16732175	.	+	.	gene_id "PB.13625"; transcript_id "PB.13625.6"; refgeneID "BnaA08g23570D";
chrA08	PacBio	exon	16732315	16732353	.	+	.	gene_id "PB.13625"; transcript_id "PB.13625.6"; refgeneID "BnaA08g23570D";
chrA08	PacBio	exon	16732625	16732713	.	+	.	gene_id "PB.13625"; transcript_id "PB.13625.6"; refgeneID "BnaA08g23570D";
chrA08	PacBio	exon	16732894	16732940	.	+	.	gene_id "PB.13625"; transcript_id "PB.13625.6"; refgeneID "BnaA08g23570D";
chrA08	PacBio	exon	16733026	16733106	.	+	.	gene_id "PB.13625"; transcript_id "PB.13625.6"; refgeneID "BnaA08g23570D";
chrA08	PacBio	exon	16733206	16733371	.	+	.	gene_id "PB.13625"; transcript_id "PB.13625.6"; refgeneID "BnaA08g23570D";
chrA08	PacBio	exon	16733457	16733634	.	+	.	gene_id "PB.13625"; transcript_id "PB.13625.6"; refgeneID "BnaA08g23570D";
chrA08	PacBio	exon	16733708	16733773	.	+	.	gene_id "PB.13625"; transcript_id "PB.13625.6"; refgeneID "BnaA08g23570D";
chrA08	PacBio	exon	16733907	16734016	.	+	.	gene_id "PB.13625"; transcript_id "PB.13625.6"; refgeneID "BnaA08g23570D";
chrA08	PacBio	exon	16734295	16734367	.	+	.	gene_id "PB.13625"; transcript_id "PB.13625.6"; refgeneID "BnaA08g23570D";
chrA08	PacBio	exon	16734471	16734508	.	+	.	gene_id "PB.13625"; transcript_id "PB.13625.6"; refgeneID "BnaA08g23570D";
chrA08	PacBio	exon	16734766	16735069	.	+	.	gene_id "PB.13625"; transcript_id "PB.13625.6"; refgeneID "BnaA08g23570D";
chrA08	PacBio	transcript	16731974	16735093	.	+	.	gene_id "PB.13625"; transcript_id "PB.13625.7"; refgeneID "BnaA08g23570D";
chrA08	PacBio	exon	16731974	16732153	.	+	.	gene_id "PB.13625"; transcript_id "PB.13625.7"; refgeneID "BnaA08g23570D";
chrA08	PacBio	exon	16732315	16732353	.	+	.	gene_id "PB.13625"; transcript_id "PB.13625.7"; refgeneID "BnaA08g23570D";
chrA08	PacBio	exon	16732625	16732713	.	+	.	gene_id "PB.13625"; transcript_id "PB.13625.7"; refgeneID "BnaA08g23570D";
chrA08	PacBio	exon	16732894	16732940	.	+	.	gene_id "PB.13625"; transcript_id "PB.13625.7"; refgeneID "BnaA08g23570D";
chrA08	PacBio	exon	16733026	16733106	.	+	.	gene_id "PB.13625"; transcript_id "PB.13625.7"; refgeneID "BnaA08g23570D";
chrA08	PacBio	exon	16733206	16733371	.	+	.	gene_id "PB.13625"; transcript_id "PB.13625.7"; refgeneID "BnaA08g23570D";
chrA08	PacBio	exon	16733457	16733634	.	+	.	gene_id "PB.13625"; transcript_id "PB.13625.7"; refgeneID "BnaA08g23570D";
chrA08	PacBio	exon	16733708	16733773	.	+	.	gene_id "PB.13625"; transcript_id "PB.13625.7"; refgeneID "BnaA08g23570D";
chrA08	PacBio	exon	16733907	16734020	.	+	.	gene_id "PB.13625"; transcript_id "PB.13625.7"; refgeneID "BnaA08g23570D";
chrA08	PacBio	exon	16734298	16734367	.	+	.	gene_id "PB.13625"; transcript_id "PB.13625.7"; refgeneID "BnaA08g23570D";
chrA08	PacBio	exon	16734471	16734508	.	+	.	gene_id "PB.13625"; transcript_id "PB.13625.7"; refgeneID "BnaA08g23570D";
chrA08	PacBio	exon	16734766	16735093	.	+	.	gene_id "PB.13625"; transcript_id "PB.13625.7"; refgeneID "BnaA08g23570D";
chrA08_random	PacBio	transcript	1785553	1788281	.	+	.	gene_id "PB.13973"; transcript_id "PB.13973.1"; refgeneID "BnaA08g30960D";
chrA08_random	PacBio	exon	1785553	1785649	.	+	.	gene_id "PB.13973"; transcript_id "PB.13973.1"; refgeneID "BnaA08g30960D";
chrA08_random	PacBio	exon	1785996	1786892	.	+	.	gene_id "PB.13973"; transcript_id "PB.13973.1"; refgeneID "BnaA08g30960D";
chrA08_random	PacBio	exon	1786974	1787212	.	+	.	gene_id "PB.13973"; transcript_id "PB.13973.1"; refgeneID "BnaA08g30960D";
chrA08_random	PacBio	exon	1787284	1788281	.	+	.	gene_id "PB.13973"; transcript_id "PB.13973.1"; refgeneID "BnaA08g30960D";
chrA08_random	PacBio	transcript	1785558	1788184	.	+	.	gene_id "PB.13973"; transcript_id "PB.13973.2"; refgeneID "BnaA08g30960D";
chrA08_random	PacBio	exon	1785558	1785649	.	+	.	gene_id "PB.13973"; transcript_id "PB.13973.2"; refgeneID "BnaA08g30960D";
chrA08_random	PacBio	exon	1785996	1786106	.	+	.	gene_id "PB.13973"; transcript_id "PB.13973.2"; refgeneID "BnaA08g30960D";
chrA08_random	PacBio	exon	1786780	1786892	.	+	.	gene_id "PB.13973"; transcript_id "PB.13973.2"; refgeneID "BnaA08g30960D";
chrA08_random	PacBio	exon	1786974	1787212	.	+	.	gene_id "PB.13973"; transcript_id "PB.13973.2"; refgeneID "BnaA08g30960D";
chrA08_random	PacBio	exon	1787284	1787841	.	+	.	gene_id "PB.13973"; transcript_id "PB.13973.2"; refgeneID "BnaA08g30960D";
chrA08_random	PacBio	exon	1787936	1788184	.	+	.	gene_id "PB.13973"; transcript_id "PB.13973.2"; refgeneID "BnaA08g30960D";
chrA08_random	PacBio	transcript	1785558	1788158	.	+	.	gene_id "PB.13973"; transcript_id "PB.13973.3"; refgeneID "BnaA08g30960D";
chrA08_random	PacBio	exon	1785558	1785649	.	+	.	gene_id "PB.13973"; transcript_id "PB.13973.3"; refgeneID "BnaA08g30960D";
chrA08_random	PacBio	exon	1785996	1786575	.	+	.	gene_id "PB.13973"; transcript_id "PB.13973.3"; refgeneID "BnaA08g30960D";
chrA08_random	PacBio	exon	1786780	1786892	.	+	.	gene_id "PB.13973"; transcript_id "PB.13973.3"; refgeneID "BnaA08g30960D";
chrA08_random	PacBio	exon	1786974	1787212	.	+	.	gene_id "PB.13973"; transcript_id "PB.13973.3"; refgeneID "BnaA08g30960D";
chrA08_random	PacBio	exon	1787284	1787841	.	+	.	gene_id "PB.13973"; transcript_id "PB.13973.3"; refgeneID "BnaA08g30960D";
chrA08_random	PacBio	exon	1787936	1788158	.	+	.	gene_id "PB.13973"; transcript_id "PB.13973.3"; refgeneID "BnaA08g30960D";
chrA08_random	PacBio	transcript	1785558	1788154	.	+	.	gene_id "PB.13973"; transcript_id "PB.13973.4"; refgeneID "BnaA08g30960D";
chrA08_random	PacBio	exon	1785558	1785649	.	+	.	gene_id "PB.13973"; transcript_id "PB.13973.4"; refgeneID "BnaA08g30960D";
chrA08_random	PacBio	exon	1785996	1786892	.	+	.	gene_id "PB.13973"; transcript_id "PB.13973.4"; refgeneID "BnaA08g30960D";
chrA08_random	PacBio	exon	1786974	1787212	.	+	.	gene_id "PB.13973"; transcript_id "PB.13973.4"; refgeneID "BnaA08g30960D";
chrA08_random	PacBio	exon	1787284	1787841	.	+	.	gene_id "PB.13973"; transcript_id "PB.13973.4"; refgeneID "BnaA08g30960D";
chrA08_random	PacBio	exon	1787936	1788154	.	+	.	gene_id "PB.13973"; transcript_id "PB.13973.4"; refgeneID "BnaA08g30960D";
chrA08_random	PacBio	transcript	1785597	1788182	.	+	.	gene_id "PB.13973"; transcript_id "PB.13973.5"; refgeneID "BnaA08g30960D";
chrA08_random	PacBio	exon	1785597	1785649	.	+	.	gene_id "PB.13973"; transcript_id "PB.13973.5"; refgeneID "BnaA08g30960D";
chrA08_random	PacBio	exon	1785996	1786892	.	+	.	gene_id "PB.13973"; transcript_id "PB.13973.5"; refgeneID "BnaA08g30960D";
chrA08_random	PacBio	exon	1786974	1788182	.	+	.	gene_id "PB.13973"; transcript_id "PB.13973.5"; refgeneID "BnaA08g30960D";
chrA09	PacBio	transcript	496380	499222	.	+	.	gene_id "PB.14058"; transcript_id "PB.14058.1"; refgeneID "BnaA09g00790D";
chrA09	PacBio	exon	496380	496451	.	+	.	gene_id "PB.14058"; transcript_id "PB.14058.1"; refgeneID "BnaA09g00790D";
chrA09	PacBio	exon	496574	496665	.	+	.	gene_id "PB.14058"; transcript_id "PB.14058.1"; refgeneID "BnaA09g00790D";
chrA09	PacBio	exon	496758	496823	.	+	.	gene_id "PB.14058"; transcript_id "PB.14058.1"; refgeneID "BnaA09g00790D";
chrA09	PacBio	exon	496896	496970	.	+	.	gene_id "PB.14058"; transcript_id "PB.14058.1"; refgeneID "BnaA09g00790D";
chrA09	PacBio	exon	497053	497191	.	+	.	gene_id "PB.14058"; transcript_id "PB.14058.1"; refgeneID "BnaA09g00790D";
chrA09	PacBio	exon	497277	497323	.	+	.	gene_id "PB.14058"; transcript_id "PB.14058.1"; refgeneID "BnaA09g00790D";
chrA09	PacBio	exon	497410	497610	.	+	.	gene_id "PB.14058"; transcript_id "PB.14058.1"; refgeneID "BnaA09g00790D";
chrA09	PacBio	exon	497696	497752	.	+	.	gene_id "PB.14058"; transcript_id "PB.14058.1"; refgeneID "BnaA09g00790D";
chrA09	PacBio	exon	497830	498053	.	+	.	gene_id "PB.14058"; transcript_id "PB.14058.1"; refgeneID "BnaA09g00790D";
chrA09	PacBio	exon	498727	498760	.	+	.	gene_id "PB.14058"; transcript_id "PB.14058.1"; refgeneID "BnaA09g00790D";
chrA09	PacBio	exon	498865	498953	.	+	.	gene_id "PB.14058"; transcript_id "PB.14058.1"; refgeneID "BnaA09g00790D";
chrA09	PacBio	exon	499038	499222	.	+	.	gene_id "PB.14058"; transcript_id "PB.14058.1"; refgeneID "BnaA09g00790D";
chrA09	PacBio	transcript	496380	499211	.	+	.	gene_id "PB.14058"; transcript_id "PB.14058.2"; refgeneID "BnaA09g00790D";
chrA09	PacBio	exon	496380	496451	.	+	.	gene_id "PB.14058"; transcript_id "PB.14058.2"; refgeneID "BnaA09g00790D";
chrA09	PacBio	exon	496574	496670	.	+	.	gene_id "PB.14058"; transcript_id "PB.14058.2"; refgeneID "BnaA09g00790D";
chrA09	PacBio	exon	496758	496822	.	+	.	gene_id "PB.14058"; transcript_id "PB.14058.2"; refgeneID "BnaA09g00790D";
chrA09	PacBio	exon	496896	496970	.	+	.	gene_id "PB.14058"; transcript_id "PB.14058.2"; refgeneID "BnaA09g00790D";
chrA09	PacBio	exon	497053	497191	.	+	.	gene_id "PB.14058"; transcript_id "PB.14058.2"; refgeneID "BnaA09g00790D";
chrA09	PacBio	exon	497277	497323	.	+	.	gene_id "PB.14058"; transcript_id "PB.14058.2"; refgeneID "BnaA09g00790D";
chrA09	PacBio	exon	497410	497467	.	+	.	gene_id "PB.14058"; transcript_id "PB.14058.2"; refgeneID "BnaA09g00790D";
chrA09	PacBio	exon	497561	497610	.	+	.	gene_id "PB.14058"; transcript_id "PB.14058.2"; refgeneID "BnaA09g00790D";
chrA09	PacBio	exon	497696	497752	.	+	.	gene_id "PB.14058"; transcript_id "PB.14058.2"; refgeneID "BnaA09g00790D";
chrA09	PacBio	exon	497830	498053	.	+	.	gene_id "PB.14058"; transcript_id "PB.14058.2"; refgeneID "BnaA09g00790D";
chrA09	PacBio	exon	498727	498760	.	+	.	gene_id "PB.14058"; transcript_id "PB.14058.2"; refgeneID "BnaA09g00790D";
chrA09	PacBio	exon	498865	498953	.	+	.	gene_id "PB.14058"; transcript_id "PB.14058.2"; refgeneID "BnaA09g00790D";
chrA09	PacBio	exon	499038	499211	.	+	.	gene_id "PB.14058"; transcript_id "PB.14058.2"; refgeneID "BnaA09g00790D";
chrA09	PacBio	transcript	496393	499265	.	+	.	gene_id "PB.14058"; transcript_id "PB.14058.10"; refgeneID "BnaA09g00790D";
chrA09	PacBio	exon	496393	496451	.	+	.	gene_id "PB.14058"; transcript_id "PB.14058.10"; refgeneID "BnaA09g00790D";
chrA09	PacBio	exon	496574	496670	.	+	.	gene_id "PB.14058"; transcript_id "PB.14058.10"; refgeneID "BnaA09g00790D";
chrA09	PacBio	exon	496758	496823	.	+	.	gene_id "PB.14058"; transcript_id "PB.14058.10"; refgeneID "BnaA09g00790D";
chrA09	PacBio	exon	496896	496970	.	+	.	gene_id "PB.14058"; transcript_id "PB.14058.10"; refgeneID "BnaA09g00790D";
chrA09	PacBio	exon	497053	497191	.	+	.	gene_id "PB.14058"; transcript_id "PB.14058.10"; refgeneID "BnaA09g00790D";
chrA09	PacBio	exon	497277	497323	.	+	.	gene_id "PB.14058"; transcript_id "PB.14058.10"; refgeneID "BnaA09g00790D";
chrA09	PacBio	exon	497410	497467	.	+	.	gene_id "PB.14058"; transcript_id "PB.14058.10"; refgeneID "BnaA09g00790D";
chrA09	PacBio	exon	497561	497610	.	+	.	gene_id "PB.14058"; transcript_id "PB.14058.10"; refgeneID "BnaA09g00790D";
chrA09	PacBio	exon	497696	497752	.	+	.	gene_id "PB.14058"; transcript_id "PB.14058.10"; refgeneID "BnaA09g00790D";
chrA09	PacBio	exon	497830	498053	.	+	.	gene_id "PB.14058"; transcript_id "PB.14058.10"; refgeneID "BnaA09g00790D";
chrA09	PacBio	exon	498727	498760	.	+	.	gene_id "PB.14058"; transcript_id "PB.14058.10"; refgeneID "BnaA09g00790D";
chrA09	PacBio	exon	498865	498953	.	+	.	gene_id "PB.14058"; transcript_id "PB.14058.10"; refgeneID "BnaA09g00790D";
chrA09	PacBio	exon	499038	499265	.	+	.	gene_id "PB.14058"; transcript_id "PB.14058.10"; refgeneID "BnaA09g00790D";
chrA09	PacBio	transcript	496393	499227	.	+	.	gene_id "PB.14058"; transcript_id "PB.14058.3"; refgeneID "BnaA09g00790D";
chrA09	PacBio	exon	496393	496451	.	+	.	gene_id "PB.14058"; transcript_id "PB.14058.3"; refgeneID "BnaA09g00790D";
chrA09	PacBio	exon	496574	496670	.	+	.	gene_id "PB.14058"; transcript_id "PB.14058.3"; refgeneID "BnaA09g00790D";
chrA09	PacBio	exon	496758	496823	.	+	.	gene_id "PB.14058"; transcript_id "PB.14058.3"; refgeneID "BnaA09g00790D";
chrA09	PacBio	exon	496897	496970	.	+	.	gene_id "PB.14058"; transcript_id "PB.14058.3"; refgeneID "BnaA09g00790D";
chrA09	PacBio	exon	497053	497191	.	+	.	gene_id "PB.14058"; transcript_id "PB.14058.3"; refgeneID "BnaA09g00790D";
chrA09	PacBio	exon	497277	497323	.	+	.	gene_id "PB.14058"; transcript_id "PB.14058.3"; refgeneID "BnaA09g00790D";
chrA09	PacBio	exon	497410	497467	.	+	.	gene_id "PB.14058"; transcript_id "PB.14058.3"; refgeneID "BnaA09g00790D";
chrA09	PacBio	exon	497561	497610	.	+	.	gene_id "PB.14058"; transcript_id "PB.14058.3"; refgeneID "BnaA09g00790D";
chrA09	PacBio	exon	497696	497752	.	+	.	gene_id "PB.14058"; transcript_id "PB.14058.3"; refgeneID "BnaA09g00790D";
chrA09	PacBio	exon	497830	498053	.	+	.	gene_id "PB.14058"; transcript_id "PB.14058.3"; refgeneID "BnaA09g00790D";
chrA09	PacBio	exon	498727	498760	.	+	.	gene_id "PB.14058"; transcript_id "PB.14058.3"; refgeneID "BnaA09g00790D";
chrA09	PacBio	exon	498865	498953	.	+	.	gene_id "PB.14058"; transcript_id "PB.14058.3"; refgeneID "BnaA09g00790D";
chrA09	PacBio	exon	499038	499227	.	+	.	gene_id "PB.14058"; transcript_id "PB.14058.3"; refgeneID "BnaA09g00790D";
chrA09	PacBio	transcript	496393	499211	.	+	.	gene_id "PB.14058"; transcript_id "PB.14058.4"; refgeneID "BnaA09g00790D";
chrA09	PacBio	exon	496393	496451	.	+	.	gene_id "PB.14058"; transcript_id "PB.14058.4"; refgeneID "BnaA09g00790D";
chrA09	PacBio	exon	496574	496670	.	+	.	gene_id "PB.14058"; transcript_id "PB.14058.4"; refgeneID "BnaA09g00790D";
chrA09	PacBio	exon	496758	496823	.	+	.	gene_id "PB.14058"; transcript_id "PB.14058.4"; refgeneID "BnaA09g00790D";
chrA09	PacBio	exon	496896	496970	.	+	.	gene_id "PB.14058"; transcript_id "PB.14058.4"; refgeneID "BnaA09g00790D";
chrA09	PacBio	exon	497053	497191	.	+	.	gene_id "PB.14058"; transcript_id "PB.14058.4"; refgeneID "BnaA09g00790D";
chrA09	PacBio	exon	497277	497323	.	+	.	gene_id "PB.14058"; transcript_id "PB.14058.4"; refgeneID "BnaA09g00790D";
chrA09	PacBio	exon	497410	497467	.	+	.	gene_id "PB.14058"; transcript_id "PB.14058.4"; refgeneID "BnaA09g00790D";
chrA09	PacBio	exon	497561	497610	.	+	.	gene_id "PB.14058"; transcript_id "PB.14058.4"; refgeneID "BnaA09g00790D";
chrA09	PacBio	exon	497696	497752	.	+	.	gene_id "PB.14058"; transcript_id "PB.14058.4"; refgeneID "BnaA09g00790D";
chrA09	PacBio	exon	497830	498053	.	+	.	gene_id "PB.14058"; transcript_id "PB.14058.4"; refgeneID "BnaA09g00790D";
chrA09	PacBio	exon	498230	498314	.	+	.	gene_id "PB.14058"; transcript_id "PB.14058.4"; refgeneID "BnaA09g00790D";
chrA09	PacBio	exon	498392	498542	.	+	.	gene_id "PB.14058"; transcript_id "PB.14058.4"; refgeneID "BnaA09g00790D";
chrA09	PacBio	exon	498598	498760	.	+	.	gene_id "PB.14058"; transcript_id "PB.14058.4"; refgeneID "BnaA09g00790D";
chrA09	PacBio	exon	498865	498953	.	+	.	gene_id "PB.14058"; transcript_id "PB.14058.4"; refgeneID "BnaA09g00790D";
chrA09	PacBio	exon	499038	499211	.	+	.	gene_id "PB.14058"; transcript_id "PB.14058.4"; refgeneID "BnaA09g00790D";
chrA09	PacBio	transcript	496393	499226	.	+	.	gene_id "PB.14058"; transcript_id "PB.14058.5"; refgeneID "BnaA09g00790D";
chrA09	PacBio	exon	496393	496451	.	+	.	gene_id "PB.14058"; transcript_id "PB.14058.5"; refgeneID "BnaA09g00790D";
chrA09	PacBio	exon	496574	496670	.	+	.	gene_id "PB.14058"; transcript_id "PB.14058.5"; refgeneID "BnaA09g00790D";
chrA09	PacBio	exon	496758	496823	.	+	.	gene_id "PB.14058"; transcript_id "PB.14058.5"; refgeneID "BnaA09g00790D";
chrA09	PacBio	exon	496896	496970	.	+	.	gene_id "PB.14058"; transcript_id "PB.14058.5"; refgeneID "BnaA09g00790D";
chrA09	PacBio	exon	497053	497191	.	+	.	gene_id "PB.14058"; transcript_id "PB.14058.5"; refgeneID "BnaA09g00790D";
chrA09	PacBio	exon	497277	497323	.	+	.	gene_id "PB.14058"; transcript_id "PB.14058.5"; refgeneID "BnaA09g00790D";
chrA09	PacBio	exon	497410	497467	.	+	.	gene_id "PB.14058"; transcript_id "PB.14058.5"; refgeneID "BnaA09g00790D";
chrA09	PacBio	exon	497561	497610	.	+	.	gene_id "PB.14058"; transcript_id "PB.14058.5"; refgeneID "BnaA09g00790D";
chrA09	PacBio	exon	497696	497752	.	+	.	gene_id "PB.14058"; transcript_id "PB.14058.5"; refgeneID "BnaA09g00790D";
chrA09	PacBio	exon	497830	498053	.	+	.	gene_id "PB.14058"; transcript_id "PB.14058.5"; refgeneID "BnaA09g00790D";
chrA09	PacBio	exon	498230	498314	.	+	.	gene_id "PB.14058"; transcript_id "PB.14058.5"; refgeneID "BnaA09g00790D";
chrA09	PacBio	exon	498392	498760	.	+	.	gene_id "PB.14058"; transcript_id "PB.14058.5"; refgeneID "BnaA09g00790D";
chrA09	PacBio	exon	498865	498953	.	+	.	gene_id "PB.14058"; transcript_id "PB.14058.5"; refgeneID "BnaA09g00790D";
chrA09	PacBio	exon	499038	499226	.	+	.	gene_id "PB.14058"; transcript_id "PB.14058.5"; refgeneID "BnaA09g00790D";
chrA09	PacBio	transcript	496393	499228	.	+	.	gene_id "PB.14058"; transcript_id "PB.14058.6"; refgeneID "BnaA09g00790D";
chrA09	PacBio	exon	496393	496445	.	+	.	gene_id "PB.14058"; transcript_id "PB.14058.6"; refgeneID "BnaA09g00790D";
chrA09	PacBio	exon	496541	496670	.	+	.	gene_id "PB.14058"; transcript_id "PB.14058.6"; refgeneID "BnaA09g00790D";
chrA09	PacBio	exon	496758	496823	.	+	.	gene_id "PB.14058"; transcript_id "PB.14058.6"; refgeneID "BnaA09g00790D";
chrA09	PacBio	exon	496896	496970	.	+	.	gene_id "PB.14058"; transcript_id "PB.14058.6"; refgeneID "BnaA09g00790D";
chrA09	PacBio	exon	497053	497191	.	+	.	gene_id "PB.14058"; transcript_id "PB.14058.6"; refgeneID "BnaA09g00790D";
chrA09	PacBio	exon	497277	497323	.	+	.	gene_id "PB.14058"; transcript_id "PB.14058.6"; refgeneID "BnaA09g00790D";
chrA09	PacBio	exon	497410	497467	.	+	.	gene_id "PB.14058"; transcript_id "PB.14058.6"; refgeneID "BnaA09g00790D";
chrA09	PacBio	exon	497561	497610	.	+	.	gene_id "PB.14058"; transcript_id "PB.14058.6"; refgeneID "BnaA09g00790D";
chrA09	PacBio	exon	497696	497752	.	+	.	gene_id "PB.14058"; transcript_id "PB.14058.6"; refgeneID "BnaA09g00790D";
chrA09	PacBio	exon	497830	498053	.	+	.	gene_id "PB.14058"; transcript_id "PB.14058.6"; refgeneID "BnaA09g00790D";
chrA09	PacBio	exon	498230	498314	.	+	.	gene_id "PB.14058"; transcript_id "PB.14058.6"; refgeneID "BnaA09g00790D";
chrA09	PacBio	exon	498392	498537	.	+	.	gene_id "PB.14058"; transcript_id "PB.14058.6"; refgeneID "BnaA09g00790D";
chrA09	PacBio	exon	498727	498760	.	+	.	gene_id "PB.14058"; transcript_id "PB.14058.6"; refgeneID "BnaA09g00790D";
chrA09	PacBio	exon	498865	498953	.	+	.	gene_id "PB.14058"; transcript_id "PB.14058.6"; refgeneID "BnaA09g00790D";
chrA09	PacBio	exon	499038	499228	.	+	.	gene_id "PB.14058"; transcript_id "PB.14058.6"; refgeneID "BnaA09g00790D";
chrA09	PacBio	transcript	496393	499226	.	+	.	gene_id "PB.14058"; transcript_id "PB.14058.7"; refgeneID "BnaA09g00790D";
chrA09	PacBio	exon	496393	496670	.	+	.	gene_id "PB.14058"; transcript_id "PB.14058.7"; refgeneID "BnaA09g00790D";
chrA09	PacBio	exon	496758	496823	.	+	.	gene_id "PB.14058"; transcript_id "PB.14058.7"; refgeneID "BnaA09g00790D";
chrA09	PacBio	exon	496896	496970	.	+	.	gene_id "PB.14058"; transcript_id "PB.14058.7"; refgeneID "BnaA09g00790D";
chrA09	PacBio	exon	497053	497191	.	+	.	gene_id "PB.14058"; transcript_id "PB.14058.7"; refgeneID "BnaA09g00790D";
chrA09	PacBio	exon	497277	497323	.	+	.	gene_id "PB.14058"; transcript_id "PB.14058.7"; refgeneID "BnaA09g00790D";
chrA09	PacBio	exon	497410	497467	.	+	.	gene_id "PB.14058"; transcript_id "PB.14058.7"; refgeneID "BnaA09g00790D";
chrA09	PacBio	exon	497561	497610	.	+	.	gene_id "PB.14058"; transcript_id "PB.14058.7"; refgeneID "BnaA09g00790D";
chrA09	PacBio	exon	497696	497752	.	+	.	gene_id "PB.14058"; transcript_id "PB.14058.7"; refgeneID "BnaA09g00790D";
chrA09	PacBio	exon	497830	498053	.	+	.	gene_id "PB.14058"; transcript_id "PB.14058.7"; refgeneID "BnaA09g00790D";
chrA09	PacBio	exon	498727	498760	.	+	.	gene_id "PB.14058"; transcript_id "PB.14058.7"; refgeneID "BnaA09g00790D";
chrA09	PacBio	exon	498865	498953	.	+	.	gene_id "PB.14058"; transcript_id "PB.14058.7"; refgeneID "BnaA09g00790D";
chrA09	PacBio	exon	499038	499226	.	+	.	gene_id "PB.14058"; transcript_id "PB.14058.7"; refgeneID "BnaA09g00790D";
chrA09	PacBio	transcript	496393	499211	.	+	.	gene_id "PB.14058"; transcript_id "PB.14058.8"; refgeneID "BnaA09g00790D";
chrA09	PacBio	exon	496393	496451	.	+	.	gene_id "PB.14058"; transcript_id "PB.14058.8"; refgeneID "BnaA09g00790D";
chrA09	PacBio	exon	496574	496670	.	+	.	gene_id "PB.14058"; transcript_id "PB.14058.8"; refgeneID "BnaA09g00790D";
chrA09	PacBio	exon	496758	496823	.	+	.	gene_id "PB.14058"; transcript_id "PB.14058.8"; refgeneID "BnaA09g00790D";
chrA09	PacBio	exon	496896	496970	.	+	.	gene_id "PB.14058"; transcript_id "PB.14058.8"; refgeneID "BnaA09g00790D";
chrA09	PacBio	exon	497053	497191	.	+	.	gene_id "PB.14058"; transcript_id "PB.14058.8"; refgeneID "BnaA09g00790D";
chrA09	PacBio	exon	497277	497323	.	+	.	gene_id "PB.14058"; transcript_id "PB.14058.8"; refgeneID "BnaA09g00790D";
chrA09	PacBio	exon	497410	497467	.	+	.	gene_id "PB.14058"; transcript_id "PB.14058.8"; refgeneID "BnaA09g00790D";
chrA09	PacBio	exon	497561	497610	.	+	.	gene_id "PB.14058"; transcript_id "PB.14058.8"; refgeneID "BnaA09g00790D";
chrA09	PacBio	exon	497871	498053	.	+	.	gene_id "PB.14058"; transcript_id "PB.14058.8"; refgeneID "BnaA09g00790D";
chrA09	PacBio	exon	498230	498314	.	+	.	gene_id "PB.14058"; transcript_id "PB.14058.8"; refgeneID "BnaA09g00790D";
chrA09	PacBio	exon	498392	498760	.	+	.	gene_id "PB.14058"; transcript_id "PB.14058.8"; refgeneID "BnaA09g00790D";
chrA09	PacBio	exon	498865	498953	.	+	.	gene_id "PB.14058"; transcript_id "PB.14058.8"; refgeneID "BnaA09g00790D";
chrA09	PacBio	exon	499038	499211	.	+	.	gene_id "PB.14058"; transcript_id "PB.14058.8"; refgeneID "BnaA09g00790D";
chrA09	PacBio	transcript	496393	499213	.	+	.	gene_id "PB.14058"; transcript_id "PB.14058.9"; refgeneID "BnaA09g00790D";
chrA09	PacBio	exon	496393	496451	.	+	.	gene_id "PB.14058"; transcript_id "PB.14058.9"; refgeneID "BnaA09g00790D";
chrA09	PacBio	exon	496574	496670	.	+	.	gene_id "PB.14058"; transcript_id "PB.14058.9"; refgeneID "BnaA09g00790D";
chrA09	PacBio	exon	496758	496823	.	+	.	gene_id "PB.14058"; transcript_id "PB.14058.9"; refgeneID "BnaA09g00790D";
chrA09	PacBio	exon	496896	496970	.	+	.	gene_id "PB.14058"; transcript_id "PB.14058.9"; refgeneID "BnaA09g00790D";
chrA09	PacBio	exon	497053	497191	.	+	.	gene_id "PB.14058"; transcript_id "PB.14058.9"; refgeneID "BnaA09g00790D";
chrA09	PacBio	exon	497277	497323	.	+	.	gene_id "PB.14058"; transcript_id "PB.14058.9"; refgeneID "BnaA09g00790D";
chrA09	PacBio	exon	497410	497467	.	+	.	gene_id "PB.14058"; transcript_id "PB.14058.9"; refgeneID "BnaA09g00790D";
chrA09	PacBio	exon	497561	497610	.	+	.	gene_id "PB.14058"; transcript_id "PB.14058.9"; refgeneID "BnaA09g00790D";
chrA09	PacBio	exon	497696	497756	.	+	.	gene_id "PB.14058"; transcript_id "PB.14058.9"; refgeneID "BnaA09g00790D";
chrA09	PacBio	exon	497835	498760	.	+	.	gene_id "PB.14058"; transcript_id "PB.14058.9"; refgeneID "BnaA09g00790D";
chrA09	PacBio	exon	498865	498953	.	+	.	gene_id "PB.14058"; transcript_id "PB.14058.9"; refgeneID "BnaA09g00790D";
chrA09	PacBio	exon	499038	499213	.	+	.	gene_id "PB.14058"; transcript_id "PB.14058.9"; refgeneID "BnaA09g00790D";
chrA09	PacBio	transcript	496396	499214	.	+	.	gene_id "PB.14058"; transcript_id "PB.14058.11"; refgeneID "BnaA09g00790D";
chrA09	PacBio	exon	496396	496451	.	+	.	gene_id "PB.14058"; transcript_id "PB.14058.11"; refgeneID "BnaA09g00790D";
chrA09	PacBio	exon	496574	496670	.	+	.	gene_id "PB.14058"; transcript_id "PB.14058.11"; refgeneID "BnaA09g00790D";
chrA09	PacBio	exon	496758	496823	.	+	.	gene_id "PB.14058"; transcript_id "PB.14058.11"; refgeneID "BnaA09g00790D";
chrA09	PacBio	exon	496896	496970	.	+	.	gene_id "PB.14058"; transcript_id "PB.14058.11"; refgeneID "BnaA09g00790D";
chrA09	PacBio	exon	497053	497191	.	+	.	gene_id "PB.14058"; transcript_id "PB.14058.11"; refgeneID "BnaA09g00790D";
chrA09	PacBio	exon	497277	497323	.	+	.	gene_id "PB.14058"; transcript_id "PB.14058.11"; refgeneID "BnaA09g00790D";
chrA09	PacBio	exon	497410	497467	.	+	.	gene_id "PB.14058"; transcript_id "PB.14058.11"; refgeneID "BnaA09g00790D";
chrA09	PacBio	exon	497561	497610	.	+	.	gene_id "PB.14058"; transcript_id "PB.14058.11"; refgeneID "BnaA09g00790D";
chrA09	PacBio	exon	497696	497752	.	+	.	gene_id "PB.14058"; transcript_id "PB.14058.11"; refgeneID "BnaA09g00790D";
chrA09	PacBio	exon	497830	498053	.	+	.	gene_id "PB.14058"; transcript_id "PB.14058.11"; refgeneID "BnaA09g00790D";
chrA09	PacBio	exon	498230	498314	.	+	.	gene_id "PB.14058"; transcript_id "PB.14058.11"; refgeneID "BnaA09g00790D";
chrA09	PacBio	exon	498392	498537	.	+	.	gene_id "PB.14058"; transcript_id "PB.14058.11"; refgeneID "BnaA09g00790D";
chrA09	PacBio	exon	498727	498760	.	+	.	gene_id "PB.14058"; transcript_id "PB.14058.11"; refgeneID "BnaA09g00790D";
chrA09	PacBio	exon	498865	498953	.	+	.	gene_id "PB.14058"; transcript_id "PB.14058.11"; refgeneID "BnaA09g00790D";
chrA09	PacBio	exon	499038	499214	.	+	.	gene_id "PB.14058"; transcript_id "PB.14058.11"; refgeneID "BnaA09g00790D";
chrA09	PacBio	transcript	496396	499238	.	+	.	gene_id "PB.14058"; transcript_id "PB.14058.12"; refgeneID "BnaA09g00790D";
chrA09	PacBio	exon	496396	496451	.	+	.	gene_id "PB.14058"; transcript_id "PB.14058.12"; refgeneID "BnaA09g00790D";
chrA09	PacBio	exon	496574	496670	.	+	.	gene_id "PB.14058"; transcript_id "PB.14058.12"; refgeneID "BnaA09g00790D";
chrA09	PacBio	exon	496758	496822	.	+	.	gene_id "PB.14058"; transcript_id "PB.14058.12"; refgeneID "BnaA09g00790D";
chrA09	PacBio	exon	496896	496970	.	+	.	gene_id "PB.14058"; transcript_id "PB.14058.12"; refgeneID "BnaA09g00790D";
chrA09	PacBio	exon	497053	497191	.	+	.	gene_id "PB.14058"; transcript_id "PB.14058.12"; refgeneID "BnaA09g00790D";
chrA09	PacBio	exon	497277	497323	.	+	.	gene_id "PB.14058"; transcript_id "PB.14058.12"; refgeneID "BnaA09g00790D";
chrA09	PacBio	exon	497410	497467	.	+	.	gene_id "PB.14058"; transcript_id "PB.14058.12"; refgeneID "BnaA09g00790D";
chrA09	PacBio	exon	497561	497610	.	+	.	gene_id "PB.14058"; transcript_id "PB.14058.12"; refgeneID "BnaA09g00790D";
chrA09	PacBio	exon	497696	497756	.	+	.	gene_id "PB.14058"; transcript_id "PB.14058.12"; refgeneID "BnaA09g00790D";
chrA09	PacBio	exon	497835	498053	.	+	.	gene_id "PB.14058"; transcript_id "PB.14058.12"; refgeneID "BnaA09g00790D";
chrA09	PacBio	exon	498230	498314	.	+	.	gene_id "PB.14058"; transcript_id "PB.14058.12"; refgeneID "BnaA09g00790D";
chrA09	PacBio	exon	498392	498537	.	+	.	gene_id "PB.14058"; transcript_id "PB.14058.12"; refgeneID "BnaA09g00790D";
chrA09	PacBio	exon	498648	498760	.	+	.	gene_id "PB.14058"; transcript_id "PB.14058.12"; refgeneID "BnaA09g00790D";
chrA09	PacBio	exon	498865	498953	.	+	.	gene_id "PB.14058"; transcript_id "PB.14058.12"; refgeneID "BnaA09g00790D";
chrA09	PacBio	exon	499038	499238	.	+	.	gene_id "PB.14058"; transcript_id "PB.14058.12"; refgeneID "BnaA09g00790D";
chrA09	PacBio	transcript	496419	499211	.	+	.	gene_id "PB.14058"; transcript_id "PB.14058.13"; refgeneID "BnaA09g00790D";
chrA09	PacBio	exon	496419	496451	.	+	.	gene_id "PB.14058"; transcript_id "PB.14058.13"; refgeneID "BnaA09g00790D";
chrA09	PacBio	exon	496574	496670	.	+	.	gene_id "PB.14058"; transcript_id "PB.14058.13"; refgeneID "BnaA09g00790D";
chrA09	PacBio	exon	496758	496823	.	+	.	gene_id "PB.14058"; transcript_id "PB.14058.13"; refgeneID "BnaA09g00790D";
chrA09	PacBio	exon	496896	496970	.	+	.	gene_id "PB.14058"; transcript_id "PB.14058.13"; refgeneID "BnaA09g00790D";
chrA09	PacBio	exon	497053	497191	.	+	.	gene_id "PB.14058"; transcript_id "PB.14058.13"; refgeneID "BnaA09g00790D";
chrA09	PacBio	exon	497277	497323	.	+	.	gene_id "PB.14058"; transcript_id "PB.14058.13"; refgeneID "BnaA09g00790D";
chrA09	PacBio	exon	497410	497467	.	+	.	gene_id "PB.14058"; transcript_id "PB.14058.13"; refgeneID "BnaA09g00790D";
chrA09	PacBio	exon	497561	497610	.	+	.	gene_id "PB.14058"; transcript_id "PB.14058.13"; refgeneID "BnaA09g00790D";
chrA09	PacBio	exon	497696	497752	.	+	.	gene_id "PB.14058"; transcript_id "PB.14058.13"; refgeneID "BnaA09g00790D";
chrA09	PacBio	exon	497830	498053	.	+	.	gene_id "PB.14058"; transcript_id "PB.14058.13"; refgeneID "BnaA09g00790D";
chrA09	PacBio	exon	498230	498760	.	+	.	gene_id "PB.14058"; transcript_id "PB.14058.13"; refgeneID "BnaA09g00790D";
chrA09	PacBio	exon	498865	498953	.	+	.	gene_id "PB.14058"; transcript_id "PB.14058.13"; refgeneID "BnaA09g00790D";
chrA09	PacBio	exon	499038	499211	.	+	.	gene_id "PB.14058"; transcript_id "PB.14058.13"; refgeneID "BnaA09g00790D";
chrA09	PacBio	transcript	496529	499211	.	+	.	gene_id "PB.14058"; transcript_id "PB.14058.14"; refgeneID "BnaA09g00790D";
chrA09	PacBio	exon	496529	496670	.	+	.	gene_id "PB.14058"; transcript_id "PB.14058.14"; refgeneID "BnaA09g00790D";
chrA09	PacBio	exon	496758	496823	.	+	.	gene_id "PB.14058"; transcript_id "PB.14058.14"; refgeneID "BnaA09g00790D";
chrA09	PacBio	exon	496896	496970	.	+	.	gene_id "PB.14058"; transcript_id "PB.14058.14"; refgeneID "BnaA09g00790D";
chrA09	PacBio	exon	497053	497191	.	+	.	gene_id "PB.14058"; transcript_id "PB.14058.14"; refgeneID "BnaA09g00790D";
chrA09	PacBio	exon	497277	497323	.	+	.	gene_id "PB.14058"; transcript_id "PB.14058.14"; refgeneID "BnaA09g00790D";
chrA09	PacBio	exon	497410	497467	.	+	.	gene_id "PB.14058"; transcript_id "PB.14058.14"; refgeneID "BnaA09g00790D";
chrA09	PacBio	exon	497561	497610	.	+	.	gene_id "PB.14058"; transcript_id "PB.14058.14"; refgeneID "BnaA09g00790D";
chrA09	PacBio	exon	497696	497752	.	+	.	gene_id "PB.14058"; transcript_id "PB.14058.14"; refgeneID "BnaA09g00790D";
chrA09	PacBio	exon	497830	498053	.	+	.	gene_id "PB.14058"; transcript_id "PB.14058.14"; refgeneID "BnaA09g00790D";
chrA09	PacBio	exon	498230	498314	.	+	.	gene_id "PB.14058"; transcript_id "PB.14058.14"; refgeneID "BnaA09g00790D";
chrA09	PacBio	exon	498392	498760	.	+	.	gene_id "PB.14058"; transcript_id "PB.14058.14"; refgeneID "BnaA09g00790D";
chrA09	PacBio	exon	498865	498953	.	+	.	gene_id "PB.14058"; transcript_id "PB.14058.14"; refgeneID "BnaA09g00790D";
chrA09	PacBio	exon	499038	499211	.	+	.	gene_id "PB.14058"; transcript_id "PB.14058.14"; refgeneID "BnaA09g00790D";
chrA09	PacBio	transcript	24829307	24830902	.	+	.	gene_id "PB.15418"; transcript_id "PB.15418.1"; refgeneID "BnaA09g33780D";
chrA09	PacBio	exon	24829307	24830902	.	+	.	gene_id "PB.15418"; transcript_id "PB.15418.1"; refgeneID "BnaA09g33780D";
chrA09	PacBio	transcript	24828910	24830897	.	-	.	gene_id "PB.15419"; transcript_id "PB.15419.1"; refgeneID "BnaA09g33780D";
chrA09	PacBio	exon	24828910	24829441	.	-	.	gene_id "PB.15419"; transcript_id "PB.15419.1"; refgeneID "BnaA09g33780D";
chrA09	PacBio	exon	24829528	24829629	.	-	.	gene_id "PB.15419"; transcript_id "PB.15419.1"; refgeneID "BnaA09g33780D";
chrA09	PacBio	exon	24829699	24829892	.	-	.	gene_id "PB.15419"; transcript_id "PB.15419.1"; refgeneID "BnaA09g33780D";
chrA09	PacBio	exon	24829993	24830437	.	-	.	gene_id "PB.15419"; transcript_id "PB.15419.1"; refgeneID "BnaA09g33780D";
chrA09	PacBio	exon	24830557	24830671	.	-	.	gene_id "PB.15419"; transcript_id "PB.15419.1"; refgeneID "BnaA09g33780D";
chrA09	PacBio	exon	24830829	24830897	.	-	.	gene_id "PB.15419"; transcript_id "PB.15419.1"; refgeneID "BnaA09g33780D";
chrA09	PacBio	transcript	24828919	24830903	.	-	.	gene_id "PB.15419"; transcript_id "PB.15419.2"; refgeneID "BnaA09g33780D";
chrA09	PacBio	exon	24828919	24829441	.	-	.	gene_id "PB.15419"; transcript_id "PB.15419.2"; refgeneID "BnaA09g33780D";
chrA09	PacBio	exon	24829528	24829629	.	-	.	gene_id "PB.15419"; transcript_id "PB.15419.2"; refgeneID "BnaA09g33780D";
chrA09	PacBio	exon	24829699	24829892	.	-	.	gene_id "PB.15419"; transcript_id "PB.15419.2"; refgeneID "BnaA09g33780D";
chrA09	PacBio	exon	24829993	24830678	.	-	.	gene_id "PB.15419"; transcript_id "PB.15419.2"; refgeneID "BnaA09g33780D";
chrA09	PacBio	exon	24830829	24830903	.	-	.	gene_id "PB.15419"; transcript_id "PB.15419.2"; refgeneID "BnaA09g33780D";
chrA09	PacBio	transcript	24828938	24830904	.	-	.	gene_id "PB.15419"; transcript_id "PB.15419.3"; refgeneID "BnaA09g33780D";
chrA09	PacBio	exon	24828938	24829441	.	-	.	gene_id "PB.15419"; transcript_id "PB.15419.3"; refgeneID "BnaA09g33780D";
chrA09	PacBio	exon	24829528	24829629	.	-	.	gene_id "PB.15419"; transcript_id "PB.15419.3"; refgeneID "BnaA09g33780D";
chrA09	PacBio	exon	24829699	24829892	.	-	.	gene_id "PB.15419"; transcript_id "PB.15419.3"; refgeneID "BnaA09g33780D";
chrA09	PacBio	exon	24829993	24830088	.	-	.	gene_id "PB.15419"; transcript_id "PB.15419.3"; refgeneID "BnaA09g33780D";
chrA09	PacBio	exon	24830208	24830247	.	-	.	gene_id "PB.15419"; transcript_id "PB.15419.3"; refgeneID "BnaA09g33780D";
chrA09	PacBio	exon	24830557	24830671	.	-	.	gene_id "PB.15419"; transcript_id "PB.15419.3"; refgeneID "BnaA09g33780D";
chrA09	PacBio	exon	24830829	24830904	.	-	.	gene_id "PB.15419"; transcript_id "PB.15419.3"; refgeneID "BnaA09g33780D";
chrA09	PacBio	transcript	24828956	24830895	.	-	.	gene_id "PB.15419"; transcript_id "PB.15419.4"; refgeneID "BnaA09g33780D";
chrA09	PacBio	exon	24828956	24829441	.	-	.	gene_id "PB.15419"; transcript_id "PB.15419.4"; refgeneID "BnaA09g33780D";
chrA09	PacBio	exon	24829528	24829629	.	-	.	gene_id "PB.15419"; transcript_id "PB.15419.4"; refgeneID "BnaA09g33780D";
chrA09	PacBio	exon	24829699	24829892	.	-	.	gene_id "PB.15419"; transcript_id "PB.15419.4"; refgeneID "BnaA09g33780D";
chrA09	PacBio	exon	24829993	24830088	.	-	.	gene_id "PB.15419"; transcript_id "PB.15419.4"; refgeneID "BnaA09g33780D";
chrA09	PacBio	exon	24830208	24830437	.	-	.	gene_id "PB.15419"; transcript_id "PB.15419.4"; refgeneID "BnaA09g33780D";
chrA09	PacBio	exon	24830557	24830671	.	-	.	gene_id "PB.15419"; transcript_id "PB.15419.4"; refgeneID "BnaA09g33780D";
chrA09	PacBio	exon	24830829	24830895	.	-	.	gene_id "PB.15419"; transcript_id "PB.15419.4"; refgeneID "BnaA09g33780D";
chrA09	PacBio	transcript	24828978	24830903	.	-	.	gene_id "PB.15419"; transcript_id "PB.15419.5"; refgeneID "BnaA09g33780D";
chrA09	PacBio	exon	24828978	24829441	.	-	.	gene_id "PB.15419"; transcript_id "PB.15419.5"; refgeneID "BnaA09g33780D";
chrA09	PacBio	exon	24829528	24829629	.	-	.	gene_id "PB.15419"; transcript_id "PB.15419.5"; refgeneID "BnaA09g33780D";
chrA09	PacBio	exon	24829699	24829892	.	-	.	gene_id "PB.15419"; transcript_id "PB.15419.5"; refgeneID "BnaA09g33780D";
chrA09	PacBio	exon	24829993	24830247	.	-	.	gene_id "PB.15419"; transcript_id "PB.15419.5"; refgeneID "BnaA09g33780D";
chrA09	PacBio	exon	24830483	24830671	.	-	.	gene_id "PB.15419"; transcript_id "PB.15419.5"; refgeneID "BnaA09g33780D";
chrA09	PacBio	exon	24830829	24830903	.	-	.	gene_id "PB.15419"; transcript_id "PB.15419.5"; refgeneID "BnaA09g33780D";
chrA09	PacBio	transcript	24828995	24830902	.	-	.	gene_id "PB.15419"; transcript_id "PB.15419.6"; refgeneID "BnaA09g33780D";
chrA09	PacBio	exon	24828995	24829441	.	-	.	gene_id "PB.15419"; transcript_id "PB.15419.6"; refgeneID "BnaA09g33780D";
chrA09	PacBio	exon	24829528	24829629	.	-	.	gene_id "PB.15419"; transcript_id "PB.15419.6"; refgeneID "BnaA09g33780D";
chrA09	PacBio	exon	24829699	24829892	.	-	.	gene_id "PB.15419"; transcript_id "PB.15419.6"; refgeneID "BnaA09g33780D";
chrA09	PacBio	exon	24829993	24830088	.	-	.	gene_id "PB.15419"; transcript_id "PB.15419.6"; refgeneID "BnaA09g33780D";
chrA09	PacBio	exon	24830208	24830247	.	-	.	gene_id "PB.15419"; transcript_id "PB.15419.6"; refgeneID "BnaA09g33780D";
chrA09	PacBio	exon	24830557	24830678	.	-	.	gene_id "PB.15419"; transcript_id "PB.15419.6"; refgeneID "BnaA09g33780D";
chrA09	PacBio	exon	24830829	24830902	.	-	.	gene_id "PB.15419"; transcript_id "PB.15419.6"; refgeneID "BnaA09g33780D";
chrA09_random	PacBio	transcript	3650339	3653335	.	+	.	gene_id "PB.16464"; transcript_id "PB.16464.1"; refgeneID "BnaA09g56240D";
chrA09_random	PacBio	exon	3650339	3650569	.	+	.	gene_id "PB.16464"; transcript_id "PB.16464.1"; refgeneID "BnaA09g56240D";
chrA09_random	PacBio	exon	3650656	3650721	.	+	.	gene_id "PB.16464"; transcript_id "PB.16464.1"; refgeneID "BnaA09g56240D";
chrA09_random	PacBio	exon	3650861	3650952	.	+	.	gene_id "PB.16464"; transcript_id "PB.16464.1"; refgeneID "BnaA09g56240D";
chrA09_random	PacBio	exon	3651155	3651201	.	+	.	gene_id "PB.16464"; transcript_id "PB.16464.1"; refgeneID "BnaA09g56240D";
chrA09_random	PacBio	exon	3651274	3651354	.	+	.	gene_id "PB.16464"; transcript_id "PB.16464.1"; refgeneID "BnaA09g56240D";
chrA09_random	PacBio	exon	3651450	3651919	.	+	.	gene_id "PB.16464"; transcript_id "PB.16464.1"; refgeneID "BnaA09g56240D";
chrA09_random	PacBio	exon	3651991	3652056	.	+	.	gene_id "PB.16464"; transcript_id "PB.16464.1"; refgeneID "BnaA09g56240D";
chrA09_random	PacBio	exon	3652154	3652267	.	+	.	gene_id "PB.16464"; transcript_id "PB.16464.1"; refgeneID "BnaA09g56240D";
chrA09_random	PacBio	exon	3652529	3652595	.	+	.	gene_id "PB.16464"; transcript_id "PB.16464.1"; refgeneID "BnaA09g56240D";
chrA09_random	PacBio	exon	3652696	3652760	.	+	.	gene_id "PB.16464"; transcript_id "PB.16464.1"; refgeneID "BnaA09g56240D";
chrA09_random	PacBio	exon	3653104	3653335	.	+	.	gene_id "PB.16464"; transcript_id "PB.16464.1"; refgeneID "BnaA09g56240D";
chrA09_random	PacBio	transcript	3650359	3653395	.	+	.	gene_id "PB.16464"; transcript_id "PB.16464.2"; refgeneID "BnaA09g56240D";
chrA09_random	PacBio	exon	3650359	3650569	.	+	.	gene_id "PB.16464"; transcript_id "PB.16464.2"; refgeneID "BnaA09g56240D";
chrA09_random	PacBio	exon	3650656	3650721	.	+	.	gene_id "PB.16464"; transcript_id "PB.16464.2"; refgeneID "BnaA09g56240D";
chrA09_random	PacBio	exon	3650861	3650952	.	+	.	gene_id "PB.16464"; transcript_id "PB.16464.2"; refgeneID "BnaA09g56240D";
chrA09_random	PacBio	exon	3651155	3651201	.	+	.	gene_id "PB.16464"; transcript_id "PB.16464.2"; refgeneID "BnaA09g56240D";
chrA09_random	PacBio	exon	3651274	3651354	.	+	.	gene_id "PB.16464"; transcript_id "PB.16464.2"; refgeneID "BnaA09g56240D";
chrA09_random	PacBio	exon	3651450	3651621	.	+	.	gene_id "PB.16464"; transcript_id "PB.16464.2"; refgeneID "BnaA09g56240D";
chrA09_random	PacBio	exon	3651700	3651919	.	+	.	gene_id "PB.16464"; transcript_id "PB.16464.2"; refgeneID "BnaA09g56240D";
chrA09_random	PacBio	exon	3651991	3652056	.	+	.	gene_id "PB.16464"; transcript_id "PB.16464.2"; refgeneID "BnaA09g56240D";
chrA09_random	PacBio	exon	3652154	3652267	.	+	.	gene_id "PB.16464"; transcript_id "PB.16464.2"; refgeneID "BnaA09g56240D";
chrA09_random	PacBio	exon	3652529	3652595	.	+	.	gene_id "PB.16464"; transcript_id "PB.16464.2"; refgeneID "BnaA09g56240D";
chrA09_random	PacBio	exon	3652696	3652760	.	+	.	gene_id "PB.16464"; transcript_id "PB.16464.2"; refgeneID "BnaA09g56240D";
chrA09_random	PacBio	exon	3653104	3653395	.	+	.	gene_id "PB.16464"; transcript_id "PB.16464.2"; refgeneID "BnaA09g56240D";
chrA09_random	PacBio	transcript	3650359	3653393	.	+	.	gene_id "PB.16464"; transcript_id "PB.16464.3"; refgeneID "BnaA09g56240D";
chrA09_random	PacBio	exon	3650359	3650569	.	+	.	gene_id "PB.16464"; transcript_id "PB.16464.3"; refgeneID "BnaA09g56240D";
chrA09_random	PacBio	exon	3650656	3650721	.	+	.	gene_id "PB.16464"; transcript_id "PB.16464.3"; refgeneID "BnaA09g56240D";
chrA09_random	PacBio	exon	3650861	3650952	.	+	.	gene_id "PB.16464"; transcript_id "PB.16464.3"; refgeneID "BnaA09g56240D";
chrA09_random	PacBio	exon	3651155	3651201	.	+	.	gene_id "PB.16464"; transcript_id "PB.16464.3"; refgeneID "BnaA09g56240D";
chrA09_random	PacBio	exon	3651274	3651354	.	+	.	gene_id "PB.16464"; transcript_id "PB.16464.3"; refgeneID "BnaA09g56240D";
chrA09_random	PacBio	exon	3651450	3651621	.	+	.	gene_id "PB.16464"; transcript_id "PB.16464.3"; refgeneID "BnaA09g56240D";
chrA09_random	PacBio	exon	3651700	3651919	.	+	.	gene_id "PB.16464"; transcript_id "PB.16464.3"; refgeneID "BnaA09g56240D";
chrA09_random	PacBio	exon	3651991	3652056	.	+	.	gene_id "PB.16464"; transcript_id "PB.16464.3"; refgeneID "BnaA09g56240D";
chrA09_random	PacBio	exon	3652154	3652263	.	+	.	gene_id "PB.16464"; transcript_id "PB.16464.3"; refgeneID "BnaA09g56240D";
chrA09_random	PacBio	exon	3652526	3652595	.	+	.	gene_id "PB.16464"; transcript_id "PB.16464.3"; refgeneID "BnaA09g56240D";
chrA09_random	PacBio	exon	3652696	3652760	.	+	.	gene_id "PB.16464"; transcript_id "PB.16464.3"; refgeneID "BnaA09g56240D";
chrA09_random	PacBio	exon	3653104	3653393	.	+	.	gene_id "PB.16464"; transcript_id "PB.16464.3"; refgeneID "BnaA09g56240D";
chrA09_random	PacBio	transcript	3650371	3653345	.	+	.	gene_id "PB.16464"; transcript_id "PB.16464.4"; refgeneID "BnaA09g56240D";
chrA09_random	PacBio	exon	3650371	3650569	.	+	.	gene_id "PB.16464"; transcript_id "PB.16464.4"; refgeneID "BnaA09g56240D";
chrA09_random	PacBio	exon	3650656	3650721	.	+	.	gene_id "PB.16464"; transcript_id "PB.16464.4"; refgeneID "BnaA09g56240D";
chrA09_random	PacBio	exon	3650861	3650952	.	+	.	gene_id "PB.16464"; transcript_id "PB.16464.4"; refgeneID "BnaA09g56240D";
chrA09_random	PacBio	exon	3651155	3651201	.	+	.	gene_id "PB.16464"; transcript_id "PB.16464.4"; refgeneID "BnaA09g56240D";
chrA09_random	PacBio	exon	3651274	3651352	.	+	.	gene_id "PB.16464"; transcript_id "PB.16464.4"; refgeneID "BnaA09g56240D";
chrA09_random	PacBio	exon	3651450	3651621	.	+	.	gene_id "PB.16464"; transcript_id "PB.16464.4"; refgeneID "BnaA09g56240D";
chrA09_random	PacBio	exon	3651700	3651919	.	+	.	gene_id "PB.16464"; transcript_id "PB.16464.4"; refgeneID "BnaA09g56240D";
chrA09_random	PacBio	exon	3651991	3652056	.	+	.	gene_id "PB.16464"; transcript_id "PB.16464.4"; refgeneID "BnaA09g56240D";
chrA09_random	PacBio	exon	3652154	3652263	.	+	.	gene_id "PB.16464"; transcript_id "PB.16464.4"; refgeneID "BnaA09g56240D";
chrA09_random	PacBio	exon	3652529	3652595	.	+	.	gene_id "PB.16464"; transcript_id "PB.16464.4"; refgeneID "BnaA09g56240D";
chrA09_random	PacBio	exon	3652696	3652760	.	+	.	gene_id "PB.16464"; transcript_id "PB.16464.4"; refgeneID "BnaA09g56240D";
chrA09_random	PacBio	exon	3653104	3653345	.	+	.	gene_id "PB.16464"; transcript_id "PB.16464.4"; refgeneID "BnaA09g56240D";
chrA09_random	PacBio	transcript	3650375	3653347	.	+	.	gene_id "PB.16464"; transcript_id "PB.16464.5"; refgeneID "BnaA09g56240D";
chrA09_random	PacBio	exon	3650375	3650569	.	+	.	gene_id "PB.16464"; transcript_id "PB.16464.5"; refgeneID "BnaA09g56240D";
chrA09_random	PacBio	exon	3650656	3650721	.	+	.	gene_id "PB.16464"; transcript_id "PB.16464.5"; refgeneID "BnaA09g56240D";
chrA09_random	PacBio	exon	3650861	3650952	.	+	.	gene_id "PB.16464"; transcript_id "PB.16464.5"; refgeneID "BnaA09g56240D";
chrA09_random	PacBio	exon	3651155	3651201	.	+	.	gene_id "PB.16464"; transcript_id "PB.16464.5"; refgeneID "BnaA09g56240D";
chrA09_random	PacBio	exon	3651274	3651354	.	+	.	gene_id "PB.16464"; transcript_id "PB.16464.5"; refgeneID "BnaA09g56240D";
chrA09_random	PacBio	exon	3651450	3651621	.	+	.	gene_id "PB.16464"; transcript_id "PB.16464.5"; refgeneID "BnaA09g56240D";
chrA09_random	PacBio	exon	3651700	3651919	.	+	.	gene_id "PB.16464"; transcript_id "PB.16464.5"; refgeneID "BnaA09g56240D";
chrA09_random	PacBio	exon	3651991	3652056	.	+	.	gene_id "PB.16464"; transcript_id "PB.16464.5"; refgeneID "BnaA09g56240D";
chrA09_random	PacBio	exon	3652154	3652263	.	+	.	gene_id "PB.16464"; transcript_id "PB.16464.5"; refgeneID "BnaA09g56240D";
chrA09_random	PacBio	exon	3652526	3652594	.	+	.	gene_id "PB.16464"; transcript_id "PB.16464.5"; refgeneID "BnaA09g56240D";
chrA09_random	PacBio	exon	3652698	3652760	.	+	.	gene_id "PB.16464"; transcript_id "PB.16464.5"; refgeneID "BnaA09g56240D";
chrA09_random	PacBio	exon	3653104	3653347	.	+	.	gene_id "PB.16464"; transcript_id "PB.16464.5"; refgeneID "BnaA09g56240D";
chrA09_random	PacBio	transcript	666412	668608	.	-	.	gene_id "PB.16310"; transcript_id "PB.16310.1"; refgeneID "BnaA09g52820D";
chrA09_random	PacBio	exon	666412	667227	.	-	.	gene_id "PB.16310"; transcript_id "PB.16310.1"; refgeneID "BnaA09g52820D";
chrA09_random	PacBio	exon	667341	667434	.	-	.	gene_id "PB.16310"; transcript_id "PB.16310.1"; refgeneID "BnaA09g52820D";
chrA09_random	PacBio	exon	667541	667627	.	-	.	gene_id "PB.16310"; transcript_id "PB.16310.1"; refgeneID "BnaA09g52820D";
chrA09_random	PacBio	exon	667710	667775	.	-	.	gene_id "PB.16310"; transcript_id "PB.16310.1"; refgeneID "BnaA09g52820D";
chrA09_random	PacBio	exon	667845	667907	.	-	.	gene_id "PB.16310"; transcript_id "PB.16310.1"; refgeneID "BnaA09g52820D";
chrA09_random	PacBio	exon	667980	668036	.	-	.	gene_id "PB.16310"; transcript_id "PB.16310.1"; refgeneID "BnaA09g52820D";
chrA09_random	PacBio	exon	668117	668205	.	-	.	gene_id "PB.16310"; transcript_id "PB.16310.1"; refgeneID "BnaA09g52820D";
chrA09_random	PacBio	exon	668293	668341	.	-	.	gene_id "PB.16310"; transcript_id "PB.16310.1"; refgeneID "BnaA09g52820D";
chrA09_random	PacBio	exon	668420	668608	.	-	.	gene_id "PB.16310"; transcript_id "PB.16310.1"; refgeneID "BnaA09g52820D";
chrAnn_random	PacBio	transcript	32673950	32675822	.	+	.	gene_id "PB.18779"; transcript_id "PB.18779.1"; refgeneID "BnaAnng28560D";
chrAnn_random	PacBio	exon	32673950	32674033	.	+	.	gene_id "PB.18779"; transcript_id "PB.18779.1"; refgeneID "BnaAnng28560D";
chrAnn_random	PacBio	exon	32674147	32674247	.	+	.	gene_id "PB.18779"; transcript_id "PB.18779.1"; refgeneID "BnaAnng28560D";
chrAnn_random	PacBio	exon	32674336	32674424	.	+	.	gene_id "PB.18779"; transcript_id "PB.18779.1"; refgeneID "BnaAnng28560D";
chrAnn_random	PacBio	exon	32674511	32674781	.	+	.	gene_id "PB.18779"; transcript_id "PB.18779.1"; refgeneID "BnaAnng28560D";
chrAnn_random	PacBio	exon	32674867	32674992	.	+	.	gene_id "PB.18779"; transcript_id "PB.18779.1"; refgeneID "BnaAnng28560D";
chrAnn_random	PacBio	exon	32675103	32675822	.	+	.	gene_id "PB.18779"; transcript_id "PB.18779.1"; refgeneID "BnaAnng28560D";
chrAnn_random	PacBio	transcript	32673960	32675849	.	+	.	gene_id "PB.18779"; transcript_id "PB.18779.2"; refgeneID "BnaAnng28560D";
chrAnn_random	PacBio	exon	32673960	32674033	.	+	.	gene_id "PB.18779"; transcript_id "PB.18779.2"; refgeneID "BnaAnng28560D";
chrAnn_random	PacBio	exon	32674157	32674247	.	+	.	gene_id "PB.18779"; transcript_id "PB.18779.2"; refgeneID "BnaAnng28560D";
chrAnn_random	PacBio	exon	32674336	32674424	.	+	.	gene_id "PB.18779"; transcript_id "PB.18779.2"; refgeneID "BnaAnng28560D";
chrAnn_random	PacBio	exon	32674511	32674781	.	+	.	gene_id "PB.18779"; transcript_id "PB.18779.2"; refgeneID "BnaAnng28560D";
chrAnn_random	PacBio	exon	32674867	32674992	.	+	.	gene_id "PB.18779"; transcript_id "PB.18779.2"; refgeneID "BnaAnng28560D";
chrAnn_random	PacBio	exon	32675103	32675340	.	+	.	gene_id "PB.18779"; transcript_id "PB.18779.2"; refgeneID "BnaAnng28560D";
chrAnn_random	PacBio	exon	32675433	32675849	.	+	.	gene_id "PB.18779"; transcript_id "PB.18779.2"; refgeneID "BnaAnng28560D";
chrAnn_random	PacBio	transcript	32673978	32675823	.	+	.	gene_id "PB.18779"; transcript_id "PB.18779.3"; refgeneID "BnaAnng28560D";
chrAnn_random	PacBio	exon	32673978	32674033	.	+	.	gene_id "PB.18779"; transcript_id "PB.18779.3"; refgeneID "BnaAnng28560D";
chrAnn_random	PacBio	exon	32674157	32674247	.	+	.	gene_id "PB.18779"; transcript_id "PB.18779.3"; refgeneID "BnaAnng28560D";
chrAnn_random	PacBio	exon	32674336	32674424	.	+	.	gene_id "PB.18779"; transcript_id "PB.18779.3"; refgeneID "BnaAnng28560D";
chrAnn_random	PacBio	exon	32674511	32674781	.	+	.	gene_id "PB.18779"; transcript_id "PB.18779.3"; refgeneID "BnaAnng28560D";
chrAnn_random	PacBio	exon	32674867	32674992	.	+	.	gene_id "PB.18779"; transcript_id "PB.18779.3"; refgeneID "BnaAnng28560D";
chrAnn_random	PacBio	exon	32675103	32675823	.	+	.	gene_id "PB.18779"; transcript_id "PB.18779.3"; refgeneID "BnaAnng28560D";
chrC01	PacBio	transcript	22702319	22705160	.	+	.	gene_id "PB.20104"; transcript_id "PB.20104.1"; refgeneID "BnaC01g26160D";
chrC01	PacBio	exon	22702319	22702380	.	+	.	gene_id "PB.20104"; transcript_id "PB.20104.1"; refgeneID "BnaC01g26160D";
chrC01	PacBio	exon	22703183	22703306	.	+	.	gene_id "PB.20104"; transcript_id "PB.20104.1"; refgeneID "BnaC01g26160D";
chrC01	PacBio	exon	22703394	22703459	.	+	.	gene_id "PB.20104"; transcript_id "PB.20104.1"; refgeneID "BnaC01g26160D";
chrC01	PacBio	exon	22703549	22703623	.	+	.	gene_id "PB.20104"; transcript_id "PB.20104.1"; refgeneID "BnaC01g26160D";
chrC01	PacBio	exon	22703725	22703866	.	+	.	gene_id "PB.20104"; transcript_id "PB.20104.1"; refgeneID "BnaC01g26160D";
chrC01	PacBio	exon	22703960	22704006	.	+	.	gene_id "PB.20104"; transcript_id "PB.20104.1"; refgeneID "BnaC01g26160D";
chrC01	PacBio	exon	22704080	22704137	.	+	.	gene_id "PB.20104"; transcript_id "PB.20104.1"; refgeneID "BnaC01g26160D";
chrC01	PacBio	exon	22704253	22704302	.	+	.	gene_id "PB.20104"; transcript_id "PB.20104.1"; refgeneID "BnaC01g26160D";
chrC01	PacBio	exon	22704400	22704456	.	+	.	gene_id "PB.20104"; transcript_id "PB.20104.1"; refgeneID "BnaC01g26160D";
chrC01	PacBio	exon	22704537	22704664	.	+	.	gene_id "PB.20104"; transcript_id "PB.20104.1"; refgeneID "BnaC01g26160D";
chrC01	PacBio	exon	22704751	22704871	.	+	.	gene_id "PB.20104"; transcript_id "PB.20104.1"; refgeneID "BnaC01g26160D";
chrC01	PacBio	exon	22704989	22705160	.	+	.	gene_id "PB.20104"; transcript_id "PB.20104.1"; refgeneID "BnaC01g26160D";
chrC01	PacBio	transcript	22702325	22705227	.	+	.	gene_id "PB.20104"; transcript_id "PB.20104.2"; refgeneID "BnaC01g26160D";
chrC01	PacBio	exon	22702325	22702380	.	+	.	gene_id "PB.20104"; transcript_id "PB.20104.2"; refgeneID "BnaC01g26160D";
chrC01	PacBio	exon	22702846	22703306	.	+	.	gene_id "PB.20104"; transcript_id "PB.20104.2"; refgeneID "BnaC01g26160D";
chrC01	PacBio	exon	22703394	22703459	.	+	.	gene_id "PB.20104"; transcript_id "PB.20104.2"; refgeneID "BnaC01g26160D";
chrC01	PacBio	exon	22703549	22703623	.	+	.	gene_id "PB.20104"; transcript_id "PB.20104.2"; refgeneID "BnaC01g26160D";
chrC01	PacBio	exon	22703725	22703866	.	+	.	gene_id "PB.20104"; transcript_id "PB.20104.2"; refgeneID "BnaC01g26160D";
chrC01	PacBio	exon	22703960	22704006	.	+	.	gene_id "PB.20104"; transcript_id "PB.20104.2"; refgeneID "BnaC01g26160D";
chrC01	PacBio	exon	22704080	22704137	.	+	.	gene_id "PB.20104"; transcript_id "PB.20104.2"; refgeneID "BnaC01g26160D";
chrC01	PacBio	exon	22704253	22704302	.	+	.	gene_id "PB.20104"; transcript_id "PB.20104.2"; refgeneID "BnaC01g26160D";
chrC01	PacBio	exon	22704400	22704456	.	+	.	gene_id "PB.20104"; transcript_id "PB.20104.2"; refgeneID "BnaC01g26160D";
chrC01	PacBio	exon	22704537	22704664	.	+	.	gene_id "PB.20104"; transcript_id "PB.20104.2"; refgeneID "BnaC01g26160D";
chrC01	PacBio	exon	22704751	22704871	.	+	.	gene_id "PB.20104"; transcript_id "PB.20104.2"; refgeneID "BnaC01g26160D";
chrC01	PacBio	exon	22704989	22705227	.	+	.	gene_id "PB.20104"; transcript_id "PB.20104.2"; refgeneID "BnaC01g26160D";
chrC01	PacBio	transcript	22702329	22705154	.	+	.	gene_id "PB.20104"; transcript_id "PB.20104.3"; refgeneID "BnaC01g26160D";
chrC01	PacBio	exon	22702329	22703306	.	+	.	gene_id "PB.20104"; transcript_id "PB.20104.3"; refgeneID "BnaC01g26160D";
chrC01	PacBio	exon	22703394	22703459	.	+	.	gene_id "PB.20104"; transcript_id "PB.20104.3"; refgeneID "BnaC01g26160D";
chrC01	PacBio	exon	22703549	22703623	.	+	.	gene_id "PB.20104"; transcript_id "PB.20104.3"; refgeneID "BnaC01g26160D";
chrC01	PacBio	exon	22703725	22703866	.	+	.	gene_id "PB.20104"; transcript_id "PB.20104.3"; refgeneID "BnaC01g26160D";
chrC01	PacBio	exon	22703960	22704006	.	+	.	gene_id "PB.20104"; transcript_id "PB.20104.3"; refgeneID "BnaC01g26160D";
chrC01	PacBio	exon	22704080	22704137	.	+	.	gene_id "PB.20104"; transcript_id "PB.20104.3"; refgeneID "BnaC01g26160D";
chrC01	PacBio	exon	22704253	22704302	.	+	.	gene_id "PB.20104"; transcript_id "PB.20104.3"; refgeneID "BnaC01g26160D";
chrC01	PacBio	exon	22704400	22704456	.	+	.	gene_id "PB.20104"; transcript_id "PB.20104.3"; refgeneID "BnaC01g26160D";
chrC01	PacBio	exon	22704537	22704664	.	+	.	gene_id "PB.20104"; transcript_id "PB.20104.3"; refgeneID "BnaC01g26160D";
chrC01	PacBio	exon	22704751	22704871	.	+	.	gene_id "PB.20104"; transcript_id "PB.20104.3"; refgeneID "BnaC01g26160D";
chrC01	PacBio	exon	22704989	22705154	.	+	.	gene_id "PB.20104"; transcript_id "PB.20104.3"; refgeneID "BnaC01g26160D";
chrC01	PacBio	transcript	22702343	22705227	.	+	.	gene_id "PB.20104"; transcript_id "PB.20104.4"; refgeneID "BnaC01g26160D";
chrC01	PacBio	exon	22702343	22702380	.	+	.	gene_id "PB.20104"; transcript_id "PB.20104.4"; refgeneID "BnaC01g26160D";
chrC01	PacBio	exon	22702846	22703096	.	+	.	gene_id "PB.20104"; transcript_id "PB.20104.4"; refgeneID "BnaC01g26160D";
chrC01	PacBio	exon	22703183	22703306	.	+	.	gene_id "PB.20104"; transcript_id "PB.20104.4"; refgeneID "BnaC01g26160D";
chrC01	PacBio	exon	22703394	22703459	.	+	.	gene_id "PB.20104"; transcript_id "PB.20104.4"; refgeneID "BnaC01g26160D";
chrC01	PacBio	exon	22703549	22703623	.	+	.	gene_id "PB.20104"; transcript_id "PB.20104.4"; refgeneID "BnaC01g26160D";
chrC01	PacBio	exon	22703725	22703866	.	+	.	gene_id "PB.20104"; transcript_id "PB.20104.4"; refgeneID "BnaC01g26160D";
chrC01	PacBio	exon	22703960	22704006	.	+	.	gene_id "PB.20104"; transcript_id "PB.20104.4"; refgeneID "BnaC01g26160D";
chrC01	PacBio	exon	22704080	22704137	.	+	.	gene_id "PB.20104"; transcript_id "PB.20104.4"; refgeneID "BnaC01g26160D";
chrC01	PacBio	exon	22704253	22704302	.	+	.	gene_id "PB.20104"; transcript_id "PB.20104.4"; refgeneID "BnaC01g26160D";
chrC01	PacBio	exon	22704400	22704456	.	+	.	gene_id "PB.20104"; transcript_id "PB.20104.4"; refgeneID "BnaC01g26160D";
chrC01	PacBio	exon	22704537	22704664	.	+	.	gene_id "PB.20104"; transcript_id "PB.20104.4"; refgeneID "BnaC01g26160D";
chrC01	PacBio	exon	22704751	22704871	.	+	.	gene_id "PB.20104"; transcript_id "PB.20104.4"; refgeneID "BnaC01g26160D";
chrC01	PacBio	exon	22704989	22705227	.	+	.	gene_id "PB.20104"; transcript_id "PB.20104.4"; refgeneID "BnaC01g26160D";
chrC01	PacBio	transcript	36838369	36841033	.	+	.	gene_id "PB.20438"; transcript_id "PB.20438.1"; refgeneID "BnaC01g37560D";
chrC01	PacBio	exon	36838369	36838456	.	+	.	gene_id "PB.20438"; transcript_id "PB.20438.1"; refgeneID "BnaC01g37560D";
chrC01	PacBio	exon	36838942	36839104	.	+	.	gene_id "PB.20438"; transcript_id "PB.20438.1"; refgeneID "BnaC01g37560D";
chrC01	PacBio	exon	36839415	36839492	.	+	.	gene_id "PB.20438"; transcript_id "PB.20438.1"; refgeneID "BnaC01g37560D";
chrC01	PacBio	exon	36840194	36840493	.	+	.	gene_id "PB.20438"; transcript_id "PB.20438.1"; refgeneID "BnaC01g37560D";
chrC01	PacBio	exon	36840582	36841033	.	+	.	gene_id "PB.20438"; transcript_id "PB.20438.1"; refgeneID "BnaC01g37560D";
chrC01_random	PacBio	transcript	812745	815581	.	+	.	gene_id "PB.20602"; transcript_id "PB.20602.2"; refgeneID "BnaC01g41640D";
chrC01_random	PacBio	exon	812745	812841	.	+	.	gene_id "PB.20602"; transcript_id "PB.20602.2"; refgeneID "BnaC01g41640D";
chrC01_random	PacBio	exon	813404	814346	.	+	.	gene_id "PB.20602"; transcript_id "PB.20602.2"; refgeneID "BnaC01g41640D";
chrC01_random	PacBio	exon	814421	814662	.	+	.	gene_id "PB.20602"; transcript_id "PB.20602.2"; refgeneID "BnaC01g41640D";
chrC01_random	PacBio	exon	814740	815267	.	+	.	gene_id "PB.20602"; transcript_id "PB.20602.2"; refgeneID "BnaC01g41640D";
chrC01_random	PacBio	exon	815360	815581	.	+	.	gene_id "PB.20602"; transcript_id "PB.20602.2"; refgeneID "BnaC01g41640D";
chrC01_random	PacBio	transcript	812747	815548	.	+	.	gene_id "PB.20602"; transcript_id "PB.20602.3"; refgeneID "BnaC01g41640D";
chrC01_random	PacBio	exon	812747	812841	.	+	.	gene_id "PB.20602"; transcript_id "PB.20602.3"; refgeneID "BnaC01g41640D";
chrC01_random	PacBio	exon	813404	813514	.	+	.	gene_id "PB.20602"; transcript_id "PB.20602.3"; refgeneID "BnaC01g41640D";
chrC01_random	PacBio	exon	813829	814346	.	+	.	gene_id "PB.20602"; transcript_id "PB.20602.3"; refgeneID "BnaC01g41640D";
chrC01_random	PacBio	exon	814421	814662	.	+	.	gene_id "PB.20602"; transcript_id "PB.20602.3"; refgeneID "BnaC01g41640D";
chrC01_random	PacBio	exon	814740	815267	.	+	.	gene_id "PB.20602"; transcript_id "PB.20602.3"; refgeneID "BnaC01g41640D";
chrC01_random	PacBio	exon	815360	815548	.	+	.	gene_id "PB.20602"; transcript_id "PB.20602.3"; refgeneID "BnaC01g41640D";
chrC01_random	PacBio	transcript	812750	815670	.	+	.	gene_id "PB.20602"; transcript_id "PB.20602.4"; refgeneID "BnaC01g41640D";
chrC01_random	PacBio	exon	812750	812841	.	+	.	gene_id "PB.20602"; transcript_id "PB.20602.4"; refgeneID "BnaC01g41640D";
chrC01_random	PacBio	exon	813404	813514	.	+	.	gene_id "PB.20602"; transcript_id "PB.20602.4"; refgeneID "BnaC01g41640D";
chrC01_random	PacBio	exon	814234	814346	.	+	.	gene_id "PB.20602"; transcript_id "PB.20602.4"; refgeneID "BnaC01g41640D";
chrC01_random	PacBio	exon	814421	814662	.	+	.	gene_id "PB.20602"; transcript_id "PB.20602.4"; refgeneID "BnaC01g41640D";
chrC01_random	PacBio	exon	814740	815267	.	+	.	gene_id "PB.20602"; transcript_id "PB.20602.4"; refgeneID "BnaC01g41640D";
chrC01_random	PacBio	exon	815360	815670	.	+	.	gene_id "PB.20602"; transcript_id "PB.20602.4"; refgeneID "BnaC01g41640D";
chrC01_random	PacBio	transcript	812757	815652	.	+	.	gene_id "PB.20602"; transcript_id "PB.20602.6"; refgeneID "BnaC01g41640D";
chrC01_random	PacBio	exon	812757	812841	.	+	.	gene_id "PB.20602"; transcript_id "PB.20602.6"; refgeneID "BnaC01g41640D";
chrC01_random	PacBio	exon	813404	814074	.	+	.	gene_id "PB.20602"; transcript_id "PB.20602.6"; refgeneID "BnaC01g41640D";
chrC01_random	PacBio	exon	814234	814346	.	+	.	gene_id "PB.20602"; transcript_id "PB.20602.6"; refgeneID "BnaC01g41640D";
chrC01_random	PacBio	exon	814421	814662	.	+	.	gene_id "PB.20602"; transcript_id "PB.20602.6"; refgeneID "BnaC01g41640D";
chrC01_random	PacBio	exon	814740	815267	.	+	.	gene_id "PB.20602"; transcript_id "PB.20602.6"; refgeneID "BnaC01g41640D";
chrC01_random	PacBio	exon	815360	815652	.	+	.	gene_id "PB.20602"; transcript_id "PB.20602.6"; refgeneID "BnaC01g41640D";
chrC01_random	PacBio	transcript	812785	815544	.	+	.	gene_id "PB.20602"; transcript_id "PB.20602.7"; refgeneID "BnaC01g41640D";
chrC01_random	PacBio	exon	812785	812841	.	+	.	gene_id "PB.20602"; transcript_id "PB.20602.7"; refgeneID "BnaC01g41640D";
chrC01_random	PacBio	exon	813404	814346	.	+	.	gene_id "PB.20602"; transcript_id "PB.20602.7"; refgeneID "BnaC01g41640D";
chrC01_random	PacBio	exon	814421	814662	.	+	.	gene_id "PB.20602"; transcript_id "PB.20602.7"; refgeneID "BnaC01g41640D";
chrC01_random	PacBio	exon	814740	815544	.	+	.	gene_id "PB.20602"; transcript_id "PB.20602.7"; refgeneID "BnaC01g41640D";
chrC02	PacBio	transcript	25201590	25204487	.	-	.	gene_id "PB.21617"; transcript_id "PB.21617.1"; refgeneID "BnaC02g27300D";
chrC02	PacBio	exon	25201590	25201790	.	-	.	gene_id "PB.21617"; transcript_id "PB.21617.1"; refgeneID "BnaC02g27300D";
chrC02	PacBio	exon	25201880	25201974	.	-	.	gene_id "PB.21617"; transcript_id "PB.21617.1"; refgeneID "BnaC02g27300D";
chrC02	PacBio	exon	25202139	25203073	.	-	.	gene_id "PB.21617"; transcript_id "PB.21617.1"; refgeneID "BnaC02g27300D";
chrC02	PacBio	exon	25203163	25203219	.	-	.	gene_id "PB.21617"; transcript_id "PB.21617.1"; refgeneID "BnaC02g27300D";
chrC02	PacBio	exon	25203306	25203355	.	-	.	gene_id "PB.21617"; transcript_id "PB.21617.1"; refgeneID "BnaC02g27300D";
chrC02	PacBio	exon	25203477	25203534	.	-	.	gene_id "PB.21617"; transcript_id "PB.21617.1"; refgeneID "BnaC02g27300D";
chrC02	PacBio	exon	25203624	25203670	.	-	.	gene_id "PB.21617"; transcript_id "PB.21617.1"; refgeneID "BnaC02g27300D";
chrC02	PacBio	exon	25203750	25203858	.	-	.	gene_id "PB.21617"; transcript_id "PB.21617.1"; refgeneID "BnaC02g27300D";
chrC02	PacBio	exon	25203928	25204002	.	-	.	gene_id "PB.21617"; transcript_id "PB.21617.1"; refgeneID "BnaC02g27300D";
chrC02	PacBio	exon	25204082	25204147	.	-	.	gene_id "PB.21617"; transcript_id "PB.21617.1"; refgeneID "BnaC02g27300D";
chrC02	PacBio	exon	25204213	25204308	.	-	.	gene_id "PB.21617"; transcript_id "PB.21617.1"; refgeneID "BnaC02g27300D";
chrC02	PacBio	exon	25204438	25204487	.	-	.	gene_id "PB.21617"; transcript_id "PB.21617.1"; refgeneID "BnaC02g27300D";
chrC02	PacBio	transcript	25201592	25204485	.	-	.	gene_id "PB.21617"; transcript_id "PB.21617.2"; refgeneID "BnaC02g27300D";
chrC02	PacBio	exon	25201592	25201790	.	-	.	gene_id "PB.21617"; transcript_id "PB.21617.2"; refgeneID "BnaC02g27300D";
chrC02	PacBio	exon	25201880	25202494	.	-	.	gene_id "PB.21617"; transcript_id "PB.21617.2"; refgeneID "BnaC02g27300D";
chrC02	PacBio	exon	25202589	25202672	.	-	.	gene_id "PB.21617"; transcript_id "PB.21617.2"; refgeneID "BnaC02g27300D";
chrC02	PacBio	exon	25202856	25203073	.	-	.	gene_id "PB.21617"; transcript_id "PB.21617.2"; refgeneID "BnaC02g27300D";
chrC02	PacBio	exon	25203163	25203219	.	-	.	gene_id "PB.21617"; transcript_id "PB.21617.2"; refgeneID "BnaC02g27300D";
chrC02	PacBio	exon	25203306	25203355	.	-	.	gene_id "PB.21617"; transcript_id "PB.21617.2"; refgeneID "BnaC02g27300D";
chrC02	PacBio	exon	25203477	25203534	.	-	.	gene_id "PB.21617"; transcript_id "PB.21617.2"; refgeneID "BnaC02g27300D";
chrC02	PacBio	exon	25203624	25203670	.	-	.	gene_id "PB.21617"; transcript_id "PB.21617.2"; refgeneID "BnaC02g27300D";
chrC02	PacBio	exon	25203750	25203858	.	-	.	gene_id "PB.21617"; transcript_id "PB.21617.2"; refgeneID "BnaC02g27300D";
chrC02	PacBio	exon	25203928	25204002	.	-	.	gene_id "PB.21617"; transcript_id "PB.21617.2"; refgeneID "BnaC02g27300D";
chrC02	PacBio	exon	25204082	25204147	.	-	.	gene_id "PB.21617"; transcript_id "PB.21617.2"; refgeneID "BnaC02g27300D";
chrC02	PacBio	exon	25204213	25204312	.	-	.	gene_id "PB.21617"; transcript_id "PB.21617.2"; refgeneID "BnaC02g27300D";
chrC02	PacBio	exon	25204438	25204485	.	-	.	gene_id "PB.21617"; transcript_id "PB.21617.2"; refgeneID "BnaC02g27300D";
chrC02	PacBio	transcript	25201594	25204492	.	-	.	gene_id "PB.21617"; transcript_id "PB.21617.3"; refgeneID "BnaC02g27300D";
chrC02	PacBio	exon	25201594	25201790	.	-	.	gene_id "PB.21617"; transcript_id "PB.21617.3"; refgeneID "BnaC02g27300D";
chrC02	PacBio	exon	25201880	25201974	.	-	.	gene_id "PB.21617"; transcript_id "PB.21617.3"; refgeneID "BnaC02g27300D";
chrC02	PacBio	exon	25202139	25202172	.	-	.	gene_id "PB.21617"; transcript_id "PB.21617.3"; refgeneID "BnaC02g27300D";
chrC02	PacBio	exon	25202856	25203073	.	-	.	gene_id "PB.21617"; transcript_id "PB.21617.3"; refgeneID "BnaC02g27300D";
chrC02	PacBio	exon	25203163	25203219	.	-	.	gene_id "PB.21617"; transcript_id "PB.21617.3"; refgeneID "BnaC02g27300D";
chrC02	PacBio	exon	25203306	25203355	.	-	.	gene_id "PB.21617"; transcript_id "PB.21617.3"; refgeneID "BnaC02g27300D";
chrC02	PacBio	exon	25203477	25203534	.	-	.	gene_id "PB.21617"; transcript_id "PB.21617.3"; refgeneID "BnaC02g27300D";
chrC02	PacBio	exon	25203624	25203670	.	-	.	gene_id "PB.21617"; transcript_id "PB.21617.3"; refgeneID "BnaC02g27300D";
chrC02	PacBio	exon	25203750	25203858	.	-	.	gene_id "PB.21617"; transcript_id "PB.21617.3"; refgeneID "BnaC02g27300D";
chrC02	PacBio	exon	25203928	25204002	.	-	.	gene_id "PB.21617"; transcript_id "PB.21617.3"; refgeneID "BnaC02g27300D";
chrC02	PacBio	exon	25204082	25204147	.	-	.	gene_id "PB.21617"; transcript_id "PB.21617.3"; refgeneID "BnaC02g27300D";
chrC02	PacBio	exon	25204213	25204492	.	-	.	gene_id "PB.21617"; transcript_id "PB.21617.3"; refgeneID "BnaC02g27300D";
chrC03	PacBio	transcript	425175	427530	.	+	.	gene_id "PB.22348"; transcript_id "PB.22348.1"; refgeneID "BnaC03g00890D";
chrC03	PacBio	exon	425175	425237	.	+	.	gene_id "PB.22348"; transcript_id "PB.22348.1"; refgeneID "BnaC03g00890D";
chrC03	PacBio	exon	425619	425733	.	+	.	gene_id "PB.22348"; transcript_id "PB.22348.1"; refgeneID "BnaC03g00890D";
chrC03	PacBio	exon	426010	426280	.	+	.	gene_id "PB.22348"; transcript_id "PB.22348.1"; refgeneID "BnaC03g00890D";
chrC03	PacBio	exon	426386	426481	.	+	.	gene_id "PB.22348"; transcript_id "PB.22348.1"; refgeneID "BnaC03g00890D";
chrC03	PacBio	exon	426721	427037	.	+	.	gene_id "PB.22348"; transcript_id "PB.22348.1"; refgeneID "BnaC03g00890D";
chrC03	PacBio	exon	427125	427530	.	+	.	gene_id "PB.22348"; transcript_id "PB.22348.1"; refgeneID "BnaC03g00890D";
chrC03	PacBio	transcript	425228	427531	.	+	.	gene_id "PB.22348"; transcript_id "PB.22348.2"; refgeneID "BnaC03g00890D";
chrC03	PacBio	exon	425228	426481	.	+	.	gene_id "PB.22348"; transcript_id "PB.22348.2"; refgeneID "BnaC03g00890D";
chrC03	PacBio	exon	426721	427037	.	+	.	gene_id "PB.22348"; transcript_id "PB.22348.2"; refgeneID "BnaC03g00890D";
chrC03	PacBio	exon	427125	427531	.	+	.	gene_id "PB.22348"; transcript_id "PB.22348.2"; refgeneID "BnaC03g00890D";
chrC03	PacBio	transcript	7919970	7922427	.	-	.	gene_id "PB.22896"; transcript_id "PB.22896.1"; refgeneID "BnaC03g15710D";
chrC03	PacBio	exon	7919970	7920225	.	-	.	gene_id "PB.22896"; transcript_id "PB.22896.1"; refgeneID "BnaC03g15710D";
chrC03	PacBio	exon	7920316	7920876	.	-	.	gene_id "PB.22896"; transcript_id "PB.22896.1"; refgeneID "BnaC03g15710D";
chrC03	PacBio	exon	7920957	7921192	.	-	.	gene_id "PB.22896"; transcript_id "PB.22896.1"; refgeneID "BnaC03g15710D";
chrC03	PacBio	exon	7921277	7921389	.	-	.	gene_id "PB.22896"; transcript_id "PB.22896.1"; refgeneID "BnaC03g15710D";
chrC03	PacBio	exon	7921966	7922080	.	-	.	gene_id "PB.22896"; transcript_id "PB.22896.1"; refgeneID "BnaC03g15710D";
chrC03	PacBio	exon	7922314	7922427	.	-	.	gene_id "PB.22896"; transcript_id "PB.22896.1"; refgeneID "BnaC03g15710D";
chrC03	PacBio	transcript	7919988	7922428	.	-	.	gene_id "PB.22896"; transcript_id "PB.22896.2"; refgeneID "BnaC03g15710D";
chrC03	PacBio	exon	7919988	7920225	.	-	.	gene_id "PB.22896"; transcript_id "PB.22896.2"; refgeneID "BnaC03g15710D";
chrC03	PacBio	exon	7920316	7920876	.	-	.	gene_id "PB.22896"; transcript_id "PB.22896.2"; refgeneID "BnaC03g15710D";
chrC03	PacBio	exon	7920957	7921192	.	-	.	gene_id "PB.22896"; transcript_id "PB.22896.2"; refgeneID "BnaC03g15710D";
chrC03	PacBio	exon	7921277	7921389	.	-	.	gene_id "PB.22896"; transcript_id "PB.22896.2"; refgeneID "BnaC03g15710D";
chrC03	PacBio	exon	7921592	7922077	.	-	.	gene_id "PB.22896"; transcript_id "PB.22896.2"; refgeneID "BnaC03g15710D";
chrC03	PacBio	exon	7922314	7922428	.	-	.	gene_id "PB.22896"; transcript_id "PB.22896.2"; refgeneID "BnaC03g15710D";
chrC03	PacBio	transcript	7920015	7922405	.	-	.	gene_id "PB.22896"; transcript_id "PB.22896.3"; refgeneID "BnaC03g15710D";
chrC03	PacBio	exon	7920015	7920225	.	-	.	gene_id "PB.22896"; transcript_id "PB.22896.3"; refgeneID "BnaC03g15710D";
chrC03	PacBio	exon	7920316	7920876	.	-	.	gene_id "PB.22896"; transcript_id "PB.22896.3"; refgeneID "BnaC03g15710D";
chrC03	PacBio	exon	7920957	7921192	.	-	.	gene_id "PB.22896"; transcript_id "PB.22896.3"; refgeneID "BnaC03g15710D";
chrC03	PacBio	exon	7921277	7921389	.	-	.	gene_id "PB.22896"; transcript_id "PB.22896.3"; refgeneID "BnaC03g15710D";
chrC03	PacBio	exon	7921966	7922405	.	-	.	gene_id "PB.22896"; transcript_id "PB.22896.3"; refgeneID "BnaC03g15710D";
chrC03	PacBio	transcript	7920015	7922446	.	-	.	gene_id "PB.22896"; transcript_id "PB.22896.4"; refgeneID "BnaC03g15710D";
chrC03	PacBio	exon	7920015	7920225	.	-	.	gene_id "PB.22896"; transcript_id "PB.22896.4"; refgeneID "BnaC03g15710D";
chrC03	PacBio	exon	7920316	7920876	.	-	.	gene_id "PB.22896"; transcript_id "PB.22896.4"; refgeneID "BnaC03g15710D";
chrC03	PacBio	exon	7920957	7921192	.	-	.	gene_id "PB.22896"; transcript_id "PB.22896.4"; refgeneID "BnaC03g15710D";
chrC03	PacBio	exon	7921277	7922446	.	-	.	gene_id "PB.22896"; transcript_id "PB.22896.4"; refgeneID "BnaC03g15710D";
chrC03	PacBio	transcript	7920020	7922431	.	-	.	gene_id "PB.22896"; transcript_id "PB.22896.5"; refgeneID "BnaC03g15710D";
chrC03	PacBio	exon	7920020	7920225	.	-	.	gene_id "PB.22896"; transcript_id "PB.22896.5"; refgeneID "BnaC03g15710D";
chrC03	PacBio	exon	7920316	7920876	.	-	.	gene_id "PB.22896"; transcript_id "PB.22896.5"; refgeneID "BnaC03g15710D";
chrC03	PacBio	exon	7920957	7921192	.	-	.	gene_id "PB.22896"; transcript_id "PB.22896.5"; refgeneID "BnaC03g15710D";
chrC03	PacBio	exon	7921277	7922080	.	-	.	gene_id "PB.22896"; transcript_id "PB.22896.5"; refgeneID "BnaC03g15710D";
chrC03	PacBio	exon	7922314	7922431	.	-	.	gene_id "PB.22896"; transcript_id "PB.22896.5"; refgeneID "BnaC03g15710D";
chrC03	PacBio	transcript	7920029	7922446	.	-	.	gene_id "PB.22896"; transcript_id "PB.22896.6"; refgeneID "BnaC03g15710D";
chrC03	PacBio	exon	7920029	7920225	.	-	.	gene_id "PB.22896"; transcript_id "PB.22896.6"; refgeneID "BnaC03g15710D";
chrC03	PacBio	exon	7920316	7920876	.	-	.	gene_id "PB.22896"; transcript_id "PB.22896.6"; refgeneID "BnaC03g15710D";
chrC03	PacBio	exon	7920957	7921192	.	-	.	gene_id "PB.22896"; transcript_id "PB.22896.6"; refgeneID "BnaC03g15710D";
chrC03	PacBio	exon	7921277	7921389	.	-	.	gene_id "PB.22896"; transcript_id "PB.22896.6"; refgeneID "BnaC03g15710D";
chrC03	PacBio	exon	7921592	7922080	.	-	.	gene_id "PB.22896"; transcript_id "PB.22896.6"; refgeneID "BnaC03g15710D";
chrC03	PacBio	exon	7922314	7922446	.	-	.	gene_id "PB.22896"; transcript_id "PB.22896.6"; refgeneID "BnaC03g15710D";
chrC03	PacBio	transcript	7920061	7922286	.	-	.	gene_id "PB.22896"; transcript_id "PB.22896.7"; refgeneID "BnaC03g15710D";
chrC03	PacBio	exon	7920061	7920876	.	-	.	gene_id "PB.22896"; transcript_id "PB.22896.7"; refgeneID "BnaC03g15710D";
chrC03	PacBio	exon	7920957	7921192	.	-	.	gene_id "PB.22896"; transcript_id "PB.22896.7"; refgeneID "BnaC03g15710D";
chrC03	PacBio	exon	7921277	7922286	.	-	.	gene_id "PB.22896"; transcript_id "PB.22896.7"; refgeneID "BnaC03g15710D";
chrC03	PacBio	transcript	10976653	10979178	.	-	.	gene_id "PB.23104"; transcript_id "PB.23104.1"; refgeneID "BnaC03g20680D";
chrC03	PacBio	exon	10976653	10977210	.	-	.	gene_id "PB.23104"; transcript_id "PB.23104.1"; refgeneID "BnaC03g20680D";
chrC03	PacBio	exon	10977310	10977683	.	-	.	gene_id "PB.23104"; transcript_id "PB.23104.1"; refgeneID "BnaC03g20680D";
chrC03	PacBio	exon	10977765	10977860	.	-	.	gene_id "PB.23104"; transcript_id "PB.23104.1"; refgeneID "BnaC03g20680D";
chrC03	PacBio	exon	10977981	10978255	.	-	.	gene_id "PB.23104"; transcript_id "PB.23104.1"; refgeneID "BnaC03g20680D";
chrC03	PacBio	exon	10978771	10978885	.	-	.	gene_id "PB.23104"; transcript_id "PB.23104.1"; refgeneID "BnaC03g20680D";
chrC03	PacBio	exon	10979129	10979178	.	-	.	gene_id "PB.23104"; transcript_id "PB.23104.1"; refgeneID "BnaC03g20680D";
chrC03	PacBio	transcript	10976655	10979199	.	-	.	gene_id "PB.23104"; transcript_id "PB.23104.2"; refgeneID "BnaC03g20680D";
chrC03	PacBio	exon	10976655	10977210	.	-	.	gene_id "PB.23104"; transcript_id "PB.23104.2"; refgeneID "BnaC03g20680D";
chrC03	PacBio	exon	10977310	10977411	.	-	.	gene_id "PB.23104"; transcript_id "PB.23104.2"; refgeneID "BnaC03g20680D";
chrC03	PacBio	exon	10977496	10977683	.	-	.	gene_id "PB.23104"; transcript_id "PB.23104.2"; refgeneID "BnaC03g20680D";
chrC03	PacBio	exon	10977765	10978885	.	-	.	gene_id "PB.23104"; transcript_id "PB.23104.2"; refgeneID "BnaC03g20680D";
chrC03	PacBio	exon	10979129	10979199	.	-	.	gene_id "PB.23104"; transcript_id "PB.23104.2"; refgeneID "BnaC03g20680D";
chrC03	PacBio	transcript	10976657	10979196	.	-	.	gene_id "PB.23104"; transcript_id "PB.23104.3"; refgeneID "BnaC03g20680D";
chrC03	PacBio	exon	10976657	10977210	.	-	.	gene_id "PB.23104"; transcript_id "PB.23104.3"; refgeneID "BnaC03g20680D";
chrC03	PacBio	exon	10977310	10977411	.	-	.	gene_id "PB.23104"; transcript_id "PB.23104.3"; refgeneID "BnaC03g20680D";
chrC03	PacBio	exon	10977496	10978885	.	-	.	gene_id "PB.23104"; transcript_id "PB.23104.3"; refgeneID "BnaC03g20680D";
chrC03	PacBio	exon	10979129	10979196	.	-	.	gene_id "PB.23104"; transcript_id "PB.23104.3"; refgeneID "BnaC03g20680D";
chrC03	PacBio	transcript	10976658	10979199	.	-	.	gene_id "PB.23104"; transcript_id "PB.23104.4"; refgeneID "BnaC03g20680D";
chrC03	PacBio	exon	10976658	10977210	.	-	.	gene_id "PB.23104"; transcript_id "PB.23104.4"; refgeneID "BnaC03g20680D";
chrC03	PacBio	exon	10977310	10977411	.	-	.	gene_id "PB.23104"; transcript_id "PB.23104.4"; refgeneID "BnaC03g20680D";
chrC03	PacBio	exon	10977496	10977683	.	-	.	gene_id "PB.23104"; transcript_id "PB.23104.4"; refgeneID "BnaC03g20680D";
chrC03	PacBio	exon	10977765	10977860	.	-	.	gene_id "PB.23104"; transcript_id "PB.23104.4"; refgeneID "BnaC03g20680D";
chrC03	PacBio	exon	10977981	10978020	.	-	.	gene_id "PB.23104"; transcript_id "PB.23104.4"; refgeneID "BnaC03g20680D";
chrC03	PacBio	exon	10978771	10978885	.	-	.	gene_id "PB.23104"; transcript_id "PB.23104.4"; refgeneID "BnaC03g20680D";
chrC03	PacBio	exon	10979129	10979199	.	-	.	gene_id "PB.23104"; transcript_id "PB.23104.4"; refgeneID "BnaC03g20680D";
chrC03	PacBio	transcript	10976668	10979181	.	-	.	gene_id "PB.23104"; transcript_id "PB.23104.5"; refgeneID "BnaC03g20680D";
chrC03	PacBio	exon	10976668	10977210	.	-	.	gene_id "PB.23104"; transcript_id "PB.23104.5"; refgeneID "BnaC03g20680D";
chrC03	PacBio	exon	10977310	10977411	.	-	.	gene_id "PB.23104"; transcript_id "PB.23104.5"; refgeneID "BnaC03g20680D";
chrC03	PacBio	exon	10977496	10977683	.	-	.	gene_id "PB.23104"; transcript_id "PB.23104.5"; refgeneID "BnaC03g20680D";
chrC03	PacBio	exon	10977765	10977860	.	-	.	gene_id "PB.23104"; transcript_id "PB.23104.5"; refgeneID "BnaC03g20680D";
chrC03	PacBio	exon	10977981	10978255	.	-	.	gene_id "PB.23104"; transcript_id "PB.23104.5"; refgeneID "BnaC03g20680D";
chrC03	PacBio	exon	10978771	10978885	.	-	.	gene_id "PB.23104"; transcript_id "PB.23104.5"; refgeneID "BnaC03g20680D";
chrC03	PacBio	exon	10979129	10979181	.	-	.	gene_id "PB.23104"; transcript_id "PB.23104.5"; refgeneID "BnaC03g20680D";
chrC03	PacBio	transcript	10976675	10979189	.	-	.	gene_id "PB.23104"; transcript_id "PB.23104.6"; refgeneID "BnaC03g20680D";
chrC03	PacBio	exon	10976675	10977210	.	-	.	gene_id "PB.23104"; transcript_id "PB.23104.6"; refgeneID "BnaC03g20680D";
chrC03	PacBio	exon	10977310	10977411	.	-	.	gene_id "PB.23104"; transcript_id "PB.23104.6"; refgeneID "BnaC03g20680D";
chrC03	PacBio	exon	10977496	10977683	.	-	.	gene_id "PB.23104"; transcript_id "PB.23104.6"; refgeneID "BnaC03g20680D";
chrC03	PacBio	exon	10977765	10977938	.	-	.	gene_id "PB.23104"; transcript_id "PB.23104.6"; refgeneID "BnaC03g20680D";
chrC03	PacBio	exon	10977955	10978644	.	-	.	gene_id "PB.23104"; transcript_id "PB.23104.6"; refgeneID "BnaC03g20680D";
chrC03	PacBio	exon	10978674	10978885	.	-	.	gene_id "PB.23104"; transcript_id "PB.23104.6"; refgeneID "BnaC03g20680D";
chrC03	PacBio	exon	10979129	10979189	.	-	.	gene_id "PB.23104"; transcript_id "PB.23104.6"; refgeneID "BnaC03g20680D";
chrC03	PacBio	transcript	37261966	37265217	.	-	.	gene_id "PB.24384"; transcript_id "PB.24384.1"; refgeneID "BnaC03g52440D";
chrC03	PacBio	exon	37261966	37262235	.	-	.	gene_id "PB.24384"; transcript_id "PB.24384.1"; refgeneID "BnaC03g52440D";
chrC03	PacBio	exon	37262338	37262386	.	-	.	gene_id "PB.24384"; transcript_id "PB.24384.1"; refgeneID "BnaC03g52440D";
chrC03	PacBio	exon	37262454	37262534	.	-	.	gene_id "PB.24384"; transcript_id "PB.24384.1"; refgeneID "BnaC03g52440D";
chrC03	PacBio	exon	37262623	37262750	.	-	.	gene_id "PB.24384"; transcript_id "PB.24384.1"; refgeneID "BnaC03g52440D";
chrC03	PacBio	exon	37262840	37262896	.	-	.	gene_id "PB.24384"; transcript_id "PB.24384.1"; refgeneID "BnaC03g52440D";
chrC03	PacBio	exon	37262990	37263039	.	-	.	gene_id "PB.24384"; transcript_id "PB.24384.1"; refgeneID "BnaC03g52440D";
chrC03	PacBio	exon	37263162	37263219	.	-	.	gene_id "PB.24384"; transcript_id "PB.24384.1"; refgeneID "BnaC03g52440D";
chrC03	PacBio	exon	37263325	37263370	.	-	.	gene_id "PB.24384"; transcript_id "PB.24384.1"; refgeneID "BnaC03g52440D";
chrC03	PacBio	exon	37263465	37263600	.	-	.	gene_id "PB.24384"; transcript_id "PB.24384.1"; refgeneID "BnaC03g52440D";
chrC03	PacBio	exon	37263683	37263757	.	-	.	gene_id "PB.24384"; transcript_id "PB.24384.1"; refgeneID "BnaC03g52440D";
chrC03	PacBio	exon	37263847	37263912	.	-	.	gene_id "PB.24384"; transcript_id "PB.24384.1"; refgeneID "BnaC03g52440D";
chrC03	PacBio	exon	37263997	37265217	.	-	.	gene_id "PB.24384"; transcript_id "PB.24384.1"; refgeneID "BnaC03g52440D";
chrC03	PacBio	transcript	37261983	37265320	.	-	.	gene_id "PB.24384"; transcript_id "PB.24384.2"; refgeneID "BnaC03g52440D";
chrC03	PacBio	exon	37261983	37262235	.	-	.	gene_id "PB.24384"; transcript_id "PB.24384.2"; refgeneID "BnaC03g52440D";
chrC03	PacBio	exon	37262338	37262386	.	-	.	gene_id "PB.24384"; transcript_id "PB.24384.2"; refgeneID "BnaC03g52440D";
chrC03	PacBio	exon	37262454	37262534	.	-	.	gene_id "PB.24384"; transcript_id "PB.24384.2"; refgeneID "BnaC03g52440D";
chrC03	PacBio	exon	37262623	37262750	.	-	.	gene_id "PB.24384"; transcript_id "PB.24384.2"; refgeneID "BnaC03g52440D";
chrC03	PacBio	exon	37262840	37262896	.	-	.	gene_id "PB.24384"; transcript_id "PB.24384.2"; refgeneID "BnaC03g52440D";
chrC03	PacBio	exon	37262990	37263039	.	-	.	gene_id "PB.24384"; transcript_id "PB.24384.2"; refgeneID "BnaC03g52440D";
chrC03	PacBio	exon	37263162	37263219	.	-	.	gene_id "PB.24384"; transcript_id "PB.24384.2"; refgeneID "BnaC03g52440D";
chrC03	PacBio	exon	37263324	37263370	.	-	.	gene_id "PB.24384"; transcript_id "PB.24384.2"; refgeneID "BnaC03g52440D";
chrC03	PacBio	exon	37263465	37263600	.	-	.	gene_id "PB.24384"; transcript_id "PB.24384.2"; refgeneID "BnaC03g52440D";
chrC03	PacBio	exon	37263683	37263757	.	-	.	gene_id "PB.24384"; transcript_id "PB.24384.2"; refgeneID "BnaC03g52440D";
chrC03	PacBio	exon	37263847	37263912	.	-	.	gene_id "PB.24384"; transcript_id "PB.24384.2"; refgeneID "BnaC03g52440D";
chrC03	PacBio	exon	37263997	37264122	.	-	.	gene_id "PB.24384"; transcript_id "PB.24384.2"; refgeneID "BnaC03g52440D";
chrC03	PacBio	exon	37264201	37264486	.	-	.	gene_id "PB.24384"; transcript_id "PB.24384.2"; refgeneID "BnaC03g52440D";
chrC03	PacBio	exon	37265230	37265320	.	-	.	gene_id "PB.24384"; transcript_id "PB.24384.2"; refgeneID "BnaC03g52440D";
chrC03	PacBio	transcript	37262013	37265317	.	-	.	gene_id "PB.24384"; transcript_id "PB.24384.3"; refgeneID "BnaC03g52440D";
chrC03	PacBio	exon	37262013	37262235	.	-	.	gene_id "PB.24384"; transcript_id "PB.24384.3"; refgeneID "BnaC03g52440D";
chrC03	PacBio	exon	37262338	37262386	.	-	.	gene_id "PB.24384"; transcript_id "PB.24384.3"; refgeneID "BnaC03g52440D";
chrC03	PacBio	exon	37262454	37262534	.	-	.	gene_id "PB.24384"; transcript_id "PB.24384.3"; refgeneID "BnaC03g52440D";
chrC03	PacBio	exon	37262623	37262750	.	-	.	gene_id "PB.24384"; transcript_id "PB.24384.3"; refgeneID "BnaC03g52440D";
chrC03	PacBio	exon	37262840	37262896	.	-	.	gene_id "PB.24384"; transcript_id "PB.24384.3"; refgeneID "BnaC03g52440D";
chrC03	PacBio	exon	37262990	37263039	.	-	.	gene_id "PB.24384"; transcript_id "PB.24384.3"; refgeneID "BnaC03g52440D";
chrC03	PacBio	exon	37263162	37263219	.	-	.	gene_id "PB.24384"; transcript_id "PB.24384.3"; refgeneID "BnaC03g52440D";
chrC03	PacBio	exon	37263324	37263370	.	-	.	gene_id "PB.24384"; transcript_id "PB.24384.3"; refgeneID "BnaC03g52440D";
chrC03	PacBio	exon	37263465	37263565	.	-	.	gene_id "PB.24384"; transcript_id "PB.24384.3"; refgeneID "BnaC03g52440D";
chrC03	PacBio	exon	37263745	37263757	.	-	.	gene_id "PB.24384"; transcript_id "PB.24384.3"; refgeneID "BnaC03g52440D";
chrC03	PacBio	exon	37263847	37263912	.	-	.	gene_id "PB.24384"; transcript_id "PB.24384.3"; refgeneID "BnaC03g52440D";
chrC03	PacBio	exon	37263997	37264486	.	-	.	gene_id "PB.24384"; transcript_id "PB.24384.3"; refgeneID "BnaC03g52440D";
chrC03	PacBio	exon	37265230	37265317	.	-	.	gene_id "PB.24384"; transcript_id "PB.24384.3"; refgeneID "BnaC03g52440D";
chrC03	PacBio	transcript	37262024	37265320	.	-	.	gene_id "PB.24384"; transcript_id "PB.24384.4"; refgeneID "BnaC03g52440D";
chrC03	PacBio	exon	37262024	37262235	.	-	.	gene_id "PB.24384"; transcript_id "PB.24384.4"; refgeneID "BnaC03g52440D";
chrC03	PacBio	exon	37262338	37262386	.	-	.	gene_id "PB.24384"; transcript_id "PB.24384.4"; refgeneID "BnaC03g52440D";
chrC03	PacBio	exon	37262454	37262534	.	-	.	gene_id "PB.24384"; transcript_id "PB.24384.4"; refgeneID "BnaC03g52440D";
chrC03	PacBio	exon	37262623	37262750	.	-	.	gene_id "PB.24384"; transcript_id "PB.24384.4"; refgeneID "BnaC03g52440D";
chrC03	PacBio	exon	37262840	37262896	.	-	.	gene_id "PB.24384"; transcript_id "PB.24384.4"; refgeneID "BnaC03g52440D";
chrC03	PacBio	exon	37262990	37263039	.	-	.	gene_id "PB.24384"; transcript_id "PB.24384.4"; refgeneID "BnaC03g52440D";
chrC03	PacBio	exon	37263162	37263219	.	-	.	gene_id "PB.24384"; transcript_id "PB.24384.4"; refgeneID "BnaC03g52440D";
chrC03	PacBio	exon	37263324	37263370	.	-	.	gene_id "PB.24384"; transcript_id "PB.24384.4"; refgeneID "BnaC03g52440D";
chrC03	PacBio	exon	37263465	37263600	.	-	.	gene_id "PB.24384"; transcript_id "PB.24384.4"; refgeneID "BnaC03g52440D";
chrC03	PacBio	exon	37263683	37263757	.	-	.	gene_id "PB.24384"; transcript_id "PB.24384.4"; refgeneID "BnaC03g52440D";
chrC03	PacBio	exon	37263847	37263912	.	-	.	gene_id "PB.24384"; transcript_id "PB.24384.4"; refgeneID "BnaC03g52440D";
chrC03	PacBio	exon	37263997	37264486	.	-	.	gene_id "PB.24384"; transcript_id "PB.24384.4"; refgeneID "BnaC03g52440D";
chrC03	PacBio	exon	37265230	37265320	.	-	.	gene_id "PB.24384"; transcript_id "PB.24384.4"; refgeneID "BnaC03g52440D";
chrC03	PacBio	transcript	37262064	37265320	.	-	.	gene_id "PB.24384"; transcript_id "PB.24384.5"; refgeneID "BnaC03g52440D";
chrC03	PacBio	exon	37262064	37262235	.	-	.	gene_id "PB.24384"; transcript_id "PB.24384.5"; refgeneID "BnaC03g52440D";
chrC03	PacBio	exon	37262338	37262386	.	-	.	gene_id "PB.24384"; transcript_id "PB.24384.5"; refgeneID "BnaC03g52440D";
chrC03	PacBio	exon	37262454	37262534	.	-	.	gene_id "PB.24384"; transcript_id "PB.24384.5"; refgeneID "BnaC03g52440D";
chrC03	PacBio	exon	37262623	37262750	.	-	.	gene_id "PB.24384"; transcript_id "PB.24384.5"; refgeneID "BnaC03g52440D";
chrC03	PacBio	exon	37262840	37262896	.	-	.	gene_id "PB.24384"; transcript_id "PB.24384.5"; refgeneID "BnaC03g52440D";
chrC03	PacBio	exon	37262990	37263039	.	-	.	gene_id "PB.24384"; transcript_id "PB.24384.5"; refgeneID "BnaC03g52440D";
chrC03	PacBio	exon	37263162	37263219	.	-	.	gene_id "PB.24384"; transcript_id "PB.24384.5"; refgeneID "BnaC03g52440D";
chrC03	PacBio	exon	37263324	37263370	.	-	.	gene_id "PB.24384"; transcript_id "PB.24384.5"; refgeneID "BnaC03g52440D";
chrC03	PacBio	exon	37263465	37263600	.	-	.	gene_id "PB.24384"; transcript_id "PB.24384.5"; refgeneID "BnaC03g52440D";
chrC03	PacBio	exon	37263683	37263757	.	-	.	gene_id "PB.24384"; transcript_id "PB.24384.5"; refgeneID "BnaC03g52440D";
chrC03	PacBio	exon	37263847	37263912	.	-	.	gene_id "PB.24384"; transcript_id "PB.24384.5"; refgeneID "BnaC03g52440D";
chrC03	PacBio	exon	37263997	37264122	.	-	.	gene_id "PB.24384"; transcript_id "PB.24384.5"; refgeneID "BnaC03g52440D";
chrC03	PacBio	exon	37264201	37264315	.	-	.	gene_id "PB.24384"; transcript_id "PB.24384.5"; refgeneID "BnaC03g52440D";
chrC03	PacBio	exon	37265230	37265320	.	-	.	gene_id "PB.24384"; transcript_id "PB.24384.5"; refgeneID "BnaC03g52440D";
chrC04	PacBio	transcript	679461	683456	.	+	.	gene_id "PB.25331"; transcript_id "PB.25331.2"; refgeneID "BnaC04g00810D";
chrC04	PacBio	exon	679461	681390	.	+	.	gene_id "PB.25331"; transcript_id "PB.25331.2"; refgeneID "BnaC04g00810D";
chrC04	PacBio	exon	681415	681467	.	+	.	gene_id "PB.25331"; transcript_id "PB.25331.2"; refgeneID "BnaC04g00810D";
chrC04	PacBio	exon	681564	681691	.	+	.	gene_id "PB.25331"; transcript_id "PB.25331.2"; refgeneID "BnaC04g00810D";
chrC04	PacBio	exon	682427	682539	.	+	.	gene_id "PB.25331"; transcript_id "PB.25331.2"; refgeneID "BnaC04g00810D";
chrC04	PacBio	exon	682633	682856	.	+	.	gene_id "PB.25331"; transcript_id "PB.25331.2"; refgeneID "BnaC04g00810D";
chrC04	PacBio	exon	682939	683205	.	+	.	gene_id "PB.25331"; transcript_id "PB.25331.2"; refgeneID "BnaC04g00810D";
chrC04	PacBio	exon	683293	683456	.	+	.	gene_id "PB.25331"; transcript_id "PB.25331.2"; refgeneID "BnaC04g00810D";
chrC04	PacBio	transcript	679559	683467	.	+	.	gene_id "PB.25331"; transcript_id "PB.25331.3"; refgeneID "BnaC04g00810D";
chrC04	PacBio	exon	679559	681390	.	+	.	gene_id "PB.25331"; transcript_id "PB.25331.3"; refgeneID "BnaC04g00810D";
chrC04	PacBio	exon	681415	681467	.	+	.	gene_id "PB.25331"; transcript_id "PB.25331.3"; refgeneID "BnaC04g00810D";
chrC04	PacBio	exon	681564	682264	.	+	.	gene_id "PB.25331"; transcript_id "PB.25331.3"; refgeneID "BnaC04g00810D";
chrC04	PacBio	exon	682427	682539	.	+	.	gene_id "PB.25331"; transcript_id "PB.25331.3"; refgeneID "BnaC04g00810D";
chrC04	PacBio	exon	682633	682856	.	+	.	gene_id "PB.25331"; transcript_id "PB.25331.3"; refgeneID "BnaC04g00810D";
chrC04	PacBio	exon	682939	683205	.	+	.	gene_id "PB.25331"; transcript_id "PB.25331.3"; refgeneID "BnaC04g00810D";
chrC04	PacBio	exon	683293	683467	.	+	.	gene_id "PB.25331"; transcript_id "PB.25331.3"; refgeneID "BnaC04g00810D";
chrC04	PacBio	transcript	679576	683407	.	+	.	gene_id "PB.25331"; transcript_id "PB.25331.4"; refgeneID "BnaC04g00810D";
chrC04	PacBio	exon	679576	680901	.	+	.	gene_id "PB.25331"; transcript_id "PB.25331.4"; refgeneID "BnaC04g00810D";
chrC04	PacBio	exon	680914	681467	.	+	.	gene_id "PB.25331"; transcript_id "PB.25331.4"; refgeneID "BnaC04g00810D";
chrC04	PacBio	exon	681564	681732	.	+	.	gene_id "PB.25331"; transcript_id "PB.25331.4"; refgeneID "BnaC04g00810D";
chrC04	PacBio	exon	681937	682264	.	+	.	gene_id "PB.25331"; transcript_id "PB.25331.4"; refgeneID "BnaC04g00810D";
chrC04	PacBio	exon	682427	682539	.	+	.	gene_id "PB.25331"; transcript_id "PB.25331.4"; refgeneID "BnaC04g00810D";
chrC04	PacBio	exon	682633	682856	.	+	.	gene_id "PB.25331"; transcript_id "PB.25331.4"; refgeneID "BnaC04g00810D";
chrC04	PacBio	exon	682939	683205	.	+	.	gene_id "PB.25331"; transcript_id "PB.25331.4"; refgeneID "BnaC04g00810D";
chrC04	PacBio	exon	683293	683407	.	+	.	gene_id "PB.25331"; transcript_id "PB.25331.4"; refgeneID "BnaC04g00810D";
chrC04	PacBio	transcript	679676	683456	.	+	.	gene_id "PB.25331"; transcript_id "PB.25331.5"; refgeneID "BnaC04g00810D";
chrC04	PacBio	exon	679676	681467	.	+	.	gene_id "PB.25331"; transcript_id "PB.25331.5"; refgeneID "BnaC04g00810D";
chrC04	PacBio	exon	681564	682264	.	+	.	gene_id "PB.25331"; transcript_id "PB.25331.5"; refgeneID "BnaC04g00810D";
chrC04	PacBio	exon	682427	682539	.	+	.	gene_id "PB.25331"; transcript_id "PB.25331.5"; refgeneID "BnaC04g00810D";
chrC04	PacBio	exon	682633	682856	.	+	.	gene_id "PB.25331"; transcript_id "PB.25331.5"; refgeneID "BnaC04g00810D";
chrC04	PacBio	exon	682939	683205	.	+	.	gene_id "PB.25331"; transcript_id "PB.25331.5"; refgeneID "BnaC04g00810D";
chrC04	PacBio	exon	683293	683456	.	+	.	gene_id "PB.25331"; transcript_id "PB.25331.5"; refgeneID "BnaC04g00810D";
chrC04	PacBio	transcript	679676	683462	.	+	.	gene_id "PB.25331"; transcript_id "PB.25331.6"; refgeneID "BnaC04g00810D";
chrC04	PacBio	exon	679676	681390	.	+	.	gene_id "PB.25331"; transcript_id "PB.25331.6"; refgeneID "BnaC04g00810D";
chrC04	PacBio	exon	681415	681467	.	+	.	gene_id "PB.25331"; transcript_id "PB.25331.6"; refgeneID "BnaC04g00810D";
chrC04	PacBio	exon	681564	681691	.	+	.	gene_id "PB.25331"; transcript_id "PB.25331.6"; refgeneID "BnaC04g00810D";
chrC04	PacBio	exon	681934	682264	.	+	.	gene_id "PB.25331"; transcript_id "PB.25331.6"; refgeneID "BnaC04g00810D";
chrC04	PacBio	exon	682427	682539	.	+	.	gene_id "PB.25331"; transcript_id "PB.25331.6"; refgeneID "BnaC04g00810D";
chrC04	PacBio	exon	682633	682856	.	+	.	gene_id "PB.25331"; transcript_id "PB.25331.6"; refgeneID "BnaC04g00810D";
chrC04	PacBio	exon	682939	683205	.	+	.	gene_id "PB.25331"; transcript_id "PB.25331.6"; refgeneID "BnaC04g00810D";
chrC04	PacBio	exon	683293	683462	.	+	.	gene_id "PB.25331"; transcript_id "PB.25331.6"; refgeneID "BnaC04g00810D";
chrC04	PacBio	transcript	679676	683467	.	+	.	gene_id "PB.25331"; transcript_id "PB.25331.7"; refgeneID "BnaC04g00810D";
chrC04	PacBio	exon	679676	681390	.	+	.	gene_id "PB.25331"; transcript_id "PB.25331.7"; refgeneID "BnaC04g00810D";
chrC04	PacBio	exon	681415	681467	.	+	.	gene_id "PB.25331"; transcript_id "PB.25331.7"; refgeneID "BnaC04g00810D";
chrC04	PacBio	exon	681564	682539	.	+	.	gene_id "PB.25331"; transcript_id "PB.25331.7"; refgeneID "BnaC04g00810D";
chrC04	PacBio	exon	682633	682856	.	+	.	gene_id "PB.25331"; transcript_id "PB.25331.7"; refgeneID "BnaC04g00810D";
chrC04	PacBio	exon	682939	683205	.	+	.	gene_id "PB.25331"; transcript_id "PB.25331.7"; refgeneID "BnaC04g00810D";
chrC04	PacBio	exon	683293	683467	.	+	.	gene_id "PB.25331"; transcript_id "PB.25331.7"; refgeneID "BnaC04g00810D";
chrC04	PacBio	transcript	679677	683457	.	+	.	gene_id "PB.25331"; transcript_id "PB.25331.8"; refgeneID "BnaC04g00810D";
chrC04	PacBio	exon	679677	681390	.	+	.	gene_id "PB.25331"; transcript_id "PB.25331.8"; refgeneID "BnaC04g00810D";
chrC04	PacBio	exon	681415	681467	.	+	.	gene_id "PB.25331"; transcript_id "PB.25331.8"; refgeneID "BnaC04g00810D";
chrC04	PacBio	exon	681564	681691	.	+	.	gene_id "PB.25331"; transcript_id "PB.25331.8"; refgeneID "BnaC04g00810D";
chrC04	PacBio	exon	681768	682539	.	+	.	gene_id "PB.25331"; transcript_id "PB.25331.8"; refgeneID "BnaC04g00810D";
chrC04	PacBio	exon	682633	682856	.	+	.	gene_id "PB.25331"; transcript_id "PB.25331.8"; refgeneID "BnaC04g00810D";
chrC04	PacBio	exon	682939	683205	.	+	.	gene_id "PB.25331"; transcript_id "PB.25331.8"; refgeneID "BnaC04g00810D";
chrC04	PacBio	exon	683293	683457	.	+	.	gene_id "PB.25331"; transcript_id "PB.25331.8"; refgeneID "BnaC04g00810D";
chrC04	PacBio	transcript	679686	683456	.	+	.	gene_id "PB.25331"; transcript_id "PB.25331.10"; refgeneID "BnaC04g00810D";
chrC04	PacBio	exon	679686	680901	.	+	.	gene_id "PB.25331"; transcript_id "PB.25331.10"; refgeneID "BnaC04g00810D";
chrC04	PacBio	exon	680914	681467	.	+	.	gene_id "PB.25331"; transcript_id "PB.25331.10"; refgeneID "BnaC04g00810D";
chrC04	PacBio	exon	681564	681743	.	+	.	gene_id "PB.25331"; transcript_id "PB.25331.10"; refgeneID "BnaC04g00810D";
chrC04	PacBio	exon	681937	682264	.	+	.	gene_id "PB.25331"; transcript_id "PB.25331.10"; refgeneID "BnaC04g00810D";
chrC04	PacBio	exon	682427	682539	.	+	.	gene_id "PB.25331"; transcript_id "PB.25331.10"; refgeneID "BnaC04g00810D";
chrC04	PacBio	exon	682633	682856	.	+	.	gene_id "PB.25331"; transcript_id "PB.25331.10"; refgeneID "BnaC04g00810D";
chrC04	PacBio	exon	682939	683205	.	+	.	gene_id "PB.25331"; transcript_id "PB.25331.10"; refgeneID "BnaC04g00810D";
chrC04	PacBio	exon	683293	683456	.	+	.	gene_id "PB.25331"; transcript_id "PB.25331.10"; refgeneID "BnaC04g00810D";
chrC04	PacBio	transcript	679686	683449	.	+	.	gene_id "PB.25331"; transcript_id "PB.25331.11"; refgeneID "BnaC04g00810D";
chrC04	PacBio	exon	679686	680901	.	+	.	gene_id "PB.25331"; transcript_id "PB.25331.11"; refgeneID "BnaC04g00810D";
chrC04	PacBio	exon	680914	681467	.	+	.	gene_id "PB.25331"; transcript_id "PB.25331.11"; refgeneID "BnaC04g00810D";
chrC04	PacBio	exon	681564	681691	.	+	.	gene_id "PB.25331"; transcript_id "PB.25331.11"; refgeneID "BnaC04g00810D";
chrC04	PacBio	exon	681917	682264	.	+	.	gene_id "PB.25331"; transcript_id "PB.25331.11"; refgeneID "BnaC04g00810D";
chrC04	PacBio	exon	682427	682539	.	+	.	gene_id "PB.25331"; transcript_id "PB.25331.11"; refgeneID "BnaC04g00810D";
chrC04	PacBio	exon	682633	682856	.	+	.	gene_id "PB.25331"; transcript_id "PB.25331.11"; refgeneID "BnaC04g00810D";
chrC04	PacBio	exon	682939	683205	.	+	.	gene_id "PB.25331"; transcript_id "PB.25331.11"; refgeneID "BnaC04g00810D";
chrC04	PacBio	exon	683293	683449	.	+	.	gene_id "PB.25331"; transcript_id "PB.25331.11"; refgeneID "BnaC04g00810D";
chrC04	PacBio	transcript	679686	683467	.	+	.	gene_id "PB.25331"; transcript_id "PB.25331.9"; refgeneID "BnaC04g00810D";
chrC04	PacBio	exon	679686	680901	.	+	.	gene_id "PB.25331"; transcript_id "PB.25331.9"; refgeneID "BnaC04g00810D";
chrC04	PacBio	exon	680914	681467	.	+	.	gene_id "PB.25331"; transcript_id "PB.25331.9"; refgeneID "BnaC04g00810D";
chrC04	PacBio	exon	681564	681691	.	+	.	gene_id "PB.25331"; transcript_id "PB.25331.9"; refgeneID "BnaC04g00810D";
chrC04	PacBio	exon	681898	682264	.	+	.	gene_id "PB.25331"; transcript_id "PB.25331.9"; refgeneID "BnaC04g00810D";
chrC04	PacBio	exon	682427	682539	.	+	.	gene_id "PB.25331"; transcript_id "PB.25331.9"; refgeneID "BnaC04g00810D";
chrC04	PacBio	exon	682633	682856	.	+	.	gene_id "PB.25331"; transcript_id "PB.25331.9"; refgeneID "BnaC04g00810D";
chrC04	PacBio	exon	682939	683205	.	+	.	gene_id "PB.25331"; transcript_id "PB.25331.9"; refgeneID "BnaC04g00810D";
chrC04	PacBio	exon	683293	683467	.	+	.	gene_id "PB.25331"; transcript_id "PB.25331.9"; refgeneID "BnaC04g00810D";
chrC04	PacBio	transcript	679737	683467	.	+	.	gene_id "PB.25331"; transcript_id "PB.25331.12"; refgeneID "BnaC04g00810D";
chrC04	PacBio	exon	679737	680901	.	+	.	gene_id "PB.25331"; transcript_id "PB.25331.12"; refgeneID "BnaC04g00810D";
chrC04	PacBio	exon	680914	681467	.	+	.	gene_id "PB.25331"; transcript_id "PB.25331.12"; refgeneID "BnaC04g00810D";
chrC04	PacBio	exon	681564	681772	.	+	.	gene_id "PB.25331"; transcript_id "PB.25331.12"; refgeneID "BnaC04g00810D";
chrC04	PacBio	exon	681825	682264	.	+	.	gene_id "PB.25331"; transcript_id "PB.25331.12"; refgeneID "BnaC04g00810D";
chrC04	PacBio	exon	682427	682539	.	+	.	gene_id "PB.25331"; transcript_id "PB.25331.12"; refgeneID "BnaC04g00810D";
chrC04	PacBio	exon	682633	682856	.	+	.	gene_id "PB.25331"; transcript_id "PB.25331.12"; refgeneID "BnaC04g00810D";
chrC04	PacBio	exon	682939	683205	.	+	.	gene_id "PB.25331"; transcript_id "PB.25331.12"; refgeneID "BnaC04g00810D";
chrC04	PacBio	exon	683293	683467	.	+	.	gene_id "PB.25331"; transcript_id "PB.25331.12"; refgeneID "BnaC04g00810D";
chrC04	PacBio	transcript	681435	683849	.	+	.	gene_id "PB.25331"; transcript_id "PB.25331.13"; refgeneID "BnaC04g00810D";
chrC04	PacBio	exon	681435	681467	.	+	.	gene_id "PB.25331"; transcript_id "PB.25331.13"; refgeneID "BnaC04g00810D";
chrC04	PacBio	exon	681564	683849	.	+	.	gene_id "PB.25331"; transcript_id "PB.25331.13"; refgeneID "BnaC04g00810D";
chrC04	PacBio	transcript	26579207	26581739	.	-	.	gene_id "PB.26170"; transcript_id "PB.26170.1"; refgeneID "BnaC04g25450D";
chrC04	PacBio	exon	26579207	26579538	.	-	.	gene_id "PB.26170"; transcript_id "PB.26170.1"; refgeneID "BnaC04g25450D";
chrC04	PacBio	exon	26579645	26579854	.	-	.	gene_id "PB.26170"; transcript_id "PB.26170.1"; refgeneID "BnaC04g25450D";
chrC04	PacBio	exon	26579937	26580015	.	-	.	gene_id "PB.26170"; transcript_id "PB.26170.1"; refgeneID "BnaC04g25450D";
chrC04	PacBio	exon	26580137	26580168	.	-	.	gene_id "PB.26170"; transcript_id "PB.26170.1"; refgeneID "BnaC04g25450D";
chrC04	PacBio	exon	26580266	26581354	.	-	.	gene_id "PB.26170"; transcript_id "PB.26170.1"; refgeneID "BnaC04g25450D";
chrC04	PacBio	exon	26581429	26581597	.	-	.	gene_id "PB.26170"; transcript_id "PB.26170.1"; refgeneID "BnaC04g25450D";
chrC04	PacBio	exon	26581688	26581739	.	-	.	gene_id "PB.26170"; transcript_id "PB.26170.1"; refgeneID "BnaC04g25450D";
chrC04	PacBio	transcript	26579222	26581810	.	-	.	gene_id "PB.26170"; transcript_id "PB.26170.2"; refgeneID "BnaC04g25450D";
chrC04	PacBio	exon	26579222	26579538	.	-	.	gene_id "PB.26170"; transcript_id "PB.26170.2"; refgeneID "BnaC04g25450D";
chrC04	PacBio	exon	26579645	26579854	.	-	.	gene_id "PB.26170"; transcript_id "PB.26170.2"; refgeneID "BnaC04g25450D";
chrC04	PacBio	exon	26579937	26580015	.	-	.	gene_id "PB.26170"; transcript_id "PB.26170.2"; refgeneID "BnaC04g25450D";
chrC04	PacBio	exon	26580137	26580168	.	-	.	gene_id "PB.26170"; transcript_id "PB.26170.2"; refgeneID "BnaC04g25450D";
chrC04	PacBio	exon	26580266	26580436	.	-	.	gene_id "PB.26170"; transcript_id "PB.26170.2"; refgeneID "BnaC04g25450D";
chrC04	PacBio	exon	26581277	26581354	.	-	.	gene_id "PB.26170"; transcript_id "PB.26170.2"; refgeneID "BnaC04g25450D";
chrC04	PacBio	exon	26581429	26581597	.	-	.	gene_id "PB.26170"; transcript_id "PB.26170.2"; refgeneID "BnaC04g25450D";
chrC04	PacBio	exon	26581688	26581810	.	-	.	gene_id "PB.26170"; transcript_id "PB.26170.2"; refgeneID "BnaC04g25450D";
chrC04	PacBio	transcript	37798718	37801660	.	-	.	gene_id "PB.26543"; transcript_id "PB.26543.1"; refgeneID "BnaC04g36280D";
chrC04	PacBio	exon	37798718	37799870	.	-	.	gene_id "PB.26543"; transcript_id "PB.26543.1"; refgeneID "BnaC04g36280D";
chrC04	PacBio	exon	37799999	37800124	.	-	.	gene_id "PB.26543"; transcript_id "PB.26543.1"; refgeneID "BnaC04g36280D";
chrC04	PacBio	exon	37800210	37800459	.	-	.	gene_id "PB.26543"; transcript_id "PB.26543.1"; refgeneID "BnaC04g36280D";
chrC04	PacBio	exon	37800546	37800634	.	-	.	gene_id "PB.26543"; transcript_id "PB.26543.1"; refgeneID "BnaC04g36280D";
chrC04	PacBio	exon	37800720	37800808	.	-	.	gene_id "PB.26543"; transcript_id "PB.26543.1"; refgeneID "BnaC04g36280D";
chrC04	PacBio	exon	37800912	37801103	.	-	.	gene_id "PB.26543"; transcript_id "PB.26543.1"; refgeneID "BnaC04g36280D";
chrC04	PacBio	exon	37801390	37801660	.	-	.	gene_id "PB.26543"; transcript_id "PB.26543.1"; refgeneID "BnaC04g36280D";
chrC05	PacBio	transcript	3275882	3278834	.	-	.	gene_id "PB.27614"; transcript_id "PB.27614.1"; refgeneID "BnaC05g06630D";
chrC05	PacBio	exon	3275882	3276174	.	-	.	gene_id "PB.27614"; transcript_id "PB.27614.1"; refgeneID "BnaC05g06630D";
chrC05	PacBio	exon	3276347	3276386	.	-	.	gene_id "PB.27614"; transcript_id "PB.27614.1"; refgeneID "BnaC05g06630D";
chrC05	PacBio	exon	3277109	3277168	.	-	.	gene_id "PB.27614"; transcript_id "PB.27614.1"; refgeneID "BnaC05g06630D";
chrC05	PacBio	exon	3277258	3277343	.	-	.	gene_id "PB.27614"; transcript_id "PB.27614.1"; refgeneID "BnaC05g06630D";
chrC05	PacBio	exon	3277416	3277472	.	-	.	gene_id "PB.27614"; transcript_id "PB.27614.1"; refgeneID "BnaC05g06630D";
chrC05	PacBio	exon	3277591	3277640	.	-	.	gene_id "PB.27614"; transcript_id "PB.27614.1"; refgeneID "BnaC05g06630D";
chrC05	PacBio	exon	3277782	3277839	.	-	.	gene_id "PB.27614"; transcript_id "PB.27614.1"; refgeneID "BnaC05g06630D";
chrC05	PacBio	exon	3277934	3277980	.	-	.	gene_id "PB.27614"; transcript_id "PB.27614.1"; refgeneID "BnaC05g06630D";
chrC05	PacBio	exon	3278074	3278167	.	-	.	gene_id "PB.27614"; transcript_id "PB.27614.1"; refgeneID "BnaC05g06630D";
chrC05	PacBio	exon	3278273	3278347	.	-	.	gene_id "PB.27614"; transcript_id "PB.27614.1"; refgeneID "BnaC05g06630D";
chrC05	PacBio	exon	3278454	3278519	.	-	.	gene_id "PB.27614"; transcript_id "PB.27614.1"; refgeneID "BnaC05g06630D";
chrC05	PacBio	exon	3278606	3278695	.	-	.	gene_id "PB.27614"; transcript_id "PB.27614.1"; refgeneID "BnaC05g06630D";
chrC05	PacBio	exon	3278776	3278834	.	-	.	gene_id "PB.27614"; transcript_id "PB.27614.1"; refgeneID "BnaC05g06630D";
chrC05	PacBio	transcript	3275884	3278834	.	-	.	gene_id "PB.27614"; transcript_id "PB.27614.2"; refgeneID "BnaC05g06630D";
chrC05	PacBio	exon	3275884	3276169	.	-	.	gene_id "PB.27614"; transcript_id "PB.27614.2"; refgeneID "BnaC05g06630D";
chrC05	PacBio	exon	3276343	3276655	.	-	.	gene_id "PB.27614"; transcript_id "PB.27614.2"; refgeneID "BnaC05g06630D";
chrC05	PacBio	exon	3277109	3277168	.	-	.	gene_id "PB.27614"; transcript_id "PB.27614.2"; refgeneID "BnaC05g06630D";
chrC05	PacBio	exon	3277258	3277343	.	-	.	gene_id "PB.27614"; transcript_id "PB.27614.2"; refgeneID "BnaC05g06630D";
chrC05	PacBio	exon	3277416	3277472	.	-	.	gene_id "PB.27614"; transcript_id "PB.27614.2"; refgeneID "BnaC05g06630D";
chrC05	PacBio	exon	3277591	3277640	.	-	.	gene_id "PB.27614"; transcript_id "PB.27614.2"; refgeneID "BnaC05g06630D";
chrC05	PacBio	exon	3277782	3277839	.	-	.	gene_id "PB.27614"; transcript_id "PB.27614.2"; refgeneID "BnaC05g06630D";
chrC05	PacBio	exon	3277934	3277980	.	-	.	gene_id "PB.27614"; transcript_id "PB.27614.2"; refgeneID "BnaC05g06630D";
chrC05	PacBio	exon	3278074	3278167	.	-	.	gene_id "PB.27614"; transcript_id "PB.27614.2"; refgeneID "BnaC05g06630D";
chrC05	PacBio	exon	3278273	3278347	.	-	.	gene_id "PB.27614"; transcript_id "PB.27614.2"; refgeneID "BnaC05g06630D";
chrC05	PacBio	exon	3278454	3278519	.	-	.	gene_id "PB.27614"; transcript_id "PB.27614.2"; refgeneID "BnaC05g06630D";
chrC05	PacBio	exon	3278606	3278690	.	-	.	gene_id "PB.27614"; transcript_id "PB.27614.2"; refgeneID "BnaC05g06630D";
chrC05	PacBio	exon	3278776	3278834	.	-	.	gene_id "PB.27614"; transcript_id "PB.27614.2"; refgeneID "BnaC05g06630D";
chrC05	PacBio	transcript	7414534	7417864	.	-	.	gene_id "PB.27873"; transcript_id "PB.27873.1"; refgeneID "BnaC05g12680D";
chrC05	PacBio	exon	7414534	7414840	.	-	.	gene_id "PB.27873"; transcript_id "PB.27873.1"; refgeneID "BnaC05g12680D";
chrC05	PacBio	exon	7415239	7415276	.	-	.	gene_id "PB.27873"; transcript_id "PB.27873.1"; refgeneID "BnaC05g12680D";
chrC05	PacBio	exon	7415381	7415447	.	-	.	gene_id "PB.27873"; transcript_id "PB.27873.1"; refgeneID "BnaC05g12680D";
chrC05	PacBio	exon	7415731	7415844	.	-	.	gene_id "PB.27873"; transcript_id "PB.27873.1"; refgeneID "BnaC05g12680D";
chrC05	PacBio	exon	7415972	7416037	.	-	.	gene_id "PB.27873"; transcript_id "PB.27873.1"; refgeneID "BnaC05g12680D";
chrC05	PacBio	exon	7416110	7416308	.	-	.	gene_id "PB.27873"; transcript_id "PB.27873.1"; refgeneID "BnaC05g12680D";
chrC05	PacBio	exon	7416389	7416554	.	-	.	gene_id "PB.27873"; transcript_id "PB.27873.1"; refgeneID "BnaC05g12680D";
chrC05	PacBio	exon	7416656	7416736	.	-	.	gene_id "PB.27873"; transcript_id "PB.27873.1"; refgeneID "BnaC05g12680D";
chrC05	PacBio	exon	7416821	7416867	.	-	.	gene_id "PB.27873"; transcript_id "PB.27873.1"; refgeneID "BnaC05g12680D";
chrC05	PacBio	exon	7417072	7417163	.	-	.	gene_id "PB.27873"; transcript_id "PB.27873.1"; refgeneID "BnaC05g12680D";
chrC05	PacBio	exon	7417380	7417433	.	-	.	gene_id "PB.27873"; transcript_id "PB.27873.1"; refgeneID "BnaC05g12680D";
chrC05	PacBio	exon	7417598	7417864	.	-	.	gene_id "PB.27873"; transcript_id "PB.27873.1"; refgeneID "BnaC05g12680D";
chrC05	PacBio	transcript	7414557	7417833	.	-	.	gene_id "PB.27873"; transcript_id "PB.27873.2"; refgeneID "BnaC05g12680D";
chrC05	PacBio	exon	7414557	7414840	.	-	.	gene_id "PB.27873"; transcript_id "PB.27873.2"; refgeneID "BnaC05g12680D";
chrC05	PacBio	exon	7415239	7415276	.	-	.	gene_id "PB.27873"; transcript_id "PB.27873.2"; refgeneID "BnaC05g12680D";
chrC05	PacBio	exon	7415381	7415844	.	-	.	gene_id "PB.27873"; transcript_id "PB.27873.2"; refgeneID "BnaC05g12680D";
chrC05	PacBio	exon	7415972	7416037	.	-	.	gene_id "PB.27873"; transcript_id "PB.27873.2"; refgeneID "BnaC05g12680D";
chrC05	PacBio	exon	7416110	7416308	.	-	.	gene_id "PB.27873"; transcript_id "PB.27873.2"; refgeneID "BnaC05g12680D";
chrC05	PacBio	exon	7416389	7416554	.	-	.	gene_id "PB.27873"; transcript_id "PB.27873.2"; refgeneID "BnaC05g12680D";
chrC05	PacBio	exon	7416656	7416736	.	-	.	gene_id "PB.27873"; transcript_id "PB.27873.2"; refgeneID "BnaC05g12680D";
chrC05	PacBio	exon	7416821	7416867	.	-	.	gene_id "PB.27873"; transcript_id "PB.27873.2"; refgeneID "BnaC05g12680D";
chrC05	PacBio	exon	7417072	7417163	.	-	.	gene_id "PB.27873"; transcript_id "PB.27873.2"; refgeneID "BnaC05g12680D";
chrC05	PacBio	exon	7417380	7417433	.	-	.	gene_id "PB.27873"; transcript_id "PB.27873.2"; refgeneID "BnaC05g12680D";
chrC05	PacBio	exon	7417598	7417833	.	-	.	gene_id "PB.27873"; transcript_id "PB.27873.2"; refgeneID "BnaC05g12680D";
chrC05	PacBio	transcript	7414561	7417894	.	-	.	gene_id "PB.27873"; transcript_id "PB.27873.3"; refgeneID "BnaC05g12680D";
chrC05	PacBio	exon	7414561	7414840	.	-	.	gene_id "PB.27873"; transcript_id "PB.27873.3"; refgeneID "BnaC05g12680D";
chrC05	PacBio	exon	7415239	7415276	.	-	.	gene_id "PB.27873"; transcript_id "PB.27873.3"; refgeneID "BnaC05g12680D";
chrC05	PacBio	exon	7415381	7415450	.	-	.	gene_id "PB.27873"; transcript_id "PB.27873.3"; refgeneID "BnaC05g12680D";
chrC05	PacBio	exon	7415735	7415844	.	-	.	gene_id "PB.27873"; transcript_id "PB.27873.3"; refgeneID "BnaC05g12680D";
chrC05	PacBio	exon	7415972	7416037	.	-	.	gene_id "PB.27873"; transcript_id "PB.27873.3"; refgeneID "BnaC05g12680D";
chrC05	PacBio	exon	7416110	7416308	.	-	.	gene_id "PB.27873"; transcript_id "PB.27873.3"; refgeneID "BnaC05g12680D";
chrC05	PacBio	exon	7416389	7416554	.	-	.	gene_id "PB.27873"; transcript_id "PB.27873.3"; refgeneID "BnaC05g12680D";
chrC05	PacBio	exon	7416656	7416736	.	-	.	gene_id "PB.27873"; transcript_id "PB.27873.3"; refgeneID "BnaC05g12680D";
chrC05	PacBio	exon	7416821	7416867	.	-	.	gene_id "PB.27873"; transcript_id "PB.27873.3"; refgeneID "BnaC05g12680D";
chrC05	PacBio	exon	7417072	7417163	.	-	.	gene_id "PB.27873"; transcript_id "PB.27873.3"; refgeneID "BnaC05g12680D";
chrC05	PacBio	exon	7417380	7417433	.	-	.	gene_id "PB.27873"; transcript_id "PB.27873.3"; refgeneID "BnaC05g12680D";
chrC05	PacBio	exon	7417598	7417894	.	-	.	gene_id "PB.27873"; transcript_id "PB.27873.3"; refgeneID "BnaC05g12680D";
chrC05	PacBio	transcript	7414630	7417803	.	-	.	gene_id "PB.27873"; transcript_id "PB.27873.4"; refgeneID "BnaC05g12680D";
chrC05	PacBio	exon	7414630	7414840	.	-	.	gene_id "PB.27873"; transcript_id "PB.27873.4"; refgeneID "BnaC05g12680D";
chrC05	PacBio	exon	7415239	7415264	.	-	.	gene_id "PB.27873"; transcript_id "PB.27873.4"; refgeneID "BnaC05g12680D";
chrC05	PacBio	exon	7415968	7416308	.	-	.	gene_id "PB.27873"; transcript_id "PB.27873.4"; refgeneID "BnaC05g12680D";
chrC05	PacBio	exon	7416389	7416554	.	-	.	gene_id "PB.27873"; transcript_id "PB.27873.4"; refgeneID "BnaC05g12680D";
chrC05	PacBio	exon	7416656	7416736	.	-	.	gene_id "PB.27873"; transcript_id "PB.27873.4"; refgeneID "BnaC05g12680D";
chrC05	PacBio	exon	7416821	7416867	.	-	.	gene_id "PB.27873"; transcript_id "PB.27873.4"; refgeneID "BnaC05g12680D";
chrC05	PacBio	exon	7417072	7417163	.	-	.	gene_id "PB.27873"; transcript_id "PB.27873.4"; refgeneID "BnaC05g12680D";
chrC05	PacBio	exon	7417380	7417433	.	-	.	gene_id "PB.27873"; transcript_id "PB.27873.4"; refgeneID "BnaC05g12680D";
chrC05	PacBio	exon	7417598	7417803	.	-	.	gene_id "PB.27873"; transcript_id "PB.27873.4"; refgeneID "BnaC05g12680D";
chrC05	PacBio	transcript	12575723	12578057	.	-	.	gene_id "PB.28146"; transcript_id "PB.28146.1"; refgeneID "BnaC05g19020D";
chrC05	PacBio	exon	12575723	12576588	.	-	.	gene_id "PB.28146"; transcript_id "PB.28146.1"; refgeneID "BnaC05g19020D";
chrC05	PacBio	exon	12576992	12577156	.	-	.	gene_id "PB.28146"; transcript_id "PB.28146.1"; refgeneID "BnaC05g19020D";
chrC05	PacBio	exon	12577293	12577503	.	-	.	gene_id "PB.28146"; transcript_id "PB.28146.1"; refgeneID "BnaC05g19020D";
chrC05	PacBio	exon	12577626	12577714	.	-	.	gene_id "PB.28146"; transcript_id "PB.28146.1"; refgeneID "BnaC05g19020D";
chrC05	PacBio	exon	12577791	12577898	.	-	.	gene_id "PB.28146"; transcript_id "PB.28146.1"; refgeneID "BnaC05g19020D";
chrC05	PacBio	exon	12577981	12578057	.	-	.	gene_id "PB.28146"; transcript_id "PB.28146.1"; refgeneID "BnaC05g19020D";
chrC05	PacBio	transcript	39032240	39034278	.	-	.	gene_id "PB.28957"; transcript_id "PB.28957.4"; refgeneID "BnaC05g41220D";
chrC05	PacBio	exon	39032240	39032539	.	-	.	gene_id "PB.28957"; transcript_id "PB.28957.4"; refgeneID "BnaC05g41220D";
chrC05	PacBio	exon	39032635	39032811	.	-	.	gene_id "PB.28957"; transcript_id "PB.28957.4"; refgeneID "BnaC05g41220D";
chrC05	PacBio	exon	39032882	39033571	.	-	.	gene_id "PB.28957"; transcript_id "PB.28957.4"; refgeneID "BnaC05g41220D";
chrC05	PacBio	exon	39033745	39033886	.	-	.	gene_id "PB.28957"; transcript_id "PB.28957.4"; refgeneID "BnaC05g41220D";
chrC05	PacBio	exon	39034236	39034278	.	-	.	gene_id "PB.28957"; transcript_id "PB.28957.4"; refgeneID "BnaC05g41220D";
chrC05	PacBio	transcript	40270954	40274356	.	-	.	gene_id "PB.29050"; transcript_id "PB.29050.1"; refgeneID "BnaC05g43360D";
chrC05	PacBio	exon	40270954	40271429	.	-	.	gene_id "PB.29050"; transcript_id "PB.29050.1"; refgeneID "BnaC05g43360D";
chrC05	PacBio	exon	40271532	40271639	.	-	.	gene_id "PB.29050"; transcript_id "PB.29050.1"; refgeneID "BnaC05g43360D";
chrC05	PacBio	exon	40271730	40271923	.	-	.	gene_id "PB.29050"; transcript_id "PB.29050.1"; refgeneID "BnaC05g43360D";
chrC05	PacBio	exon	40272015	40272109	.	-	.	gene_id "PB.29050"; transcript_id "PB.29050.1"; refgeneID "BnaC05g43360D";
chrC05	PacBio	exon	40272219	40272258	.	-	.	gene_id "PB.29050"; transcript_id "PB.29050.1"; refgeneID "BnaC05g43360D";
chrC05	PacBio	exon	40272715	40272847	.	-	.	gene_id "PB.29050"; transcript_id "PB.29050.1"; refgeneID "BnaC05g43360D";
chrC05	PacBio	exon	40273209	40274356	.	-	.	gene_id "PB.29050"; transcript_id "PB.29050.1"; refgeneID "BnaC05g43360D";
chrC05	PacBio	transcript	40271001	40274111	.	-	.	gene_id "PB.29050"; transcript_id "PB.29050.2"; refgeneID "BnaC05g43360D";
chrC05	PacBio	exon	40271001	40271429	.	-	.	gene_id "PB.29050"; transcript_id "PB.29050.2"; refgeneID "BnaC05g43360D";
chrC05	PacBio	exon	40271532	40271639	.	-	.	gene_id "PB.29050"; transcript_id "PB.29050.2"; refgeneID "BnaC05g43360D";
chrC05	PacBio	exon	40271730	40271923	.	-	.	gene_id "PB.29050"; transcript_id "PB.29050.2"; refgeneID "BnaC05g43360D";
chrC05	PacBio	exon	40272014	40272109	.	-	.	gene_id "PB.29050"; transcript_id "PB.29050.2"; refgeneID "BnaC05g43360D";
chrC05	PacBio	exon	40272219	40272258	.	-	.	gene_id "PB.29050"; transcript_id "PB.29050.2"; refgeneID "BnaC05g43360D";
chrC05	PacBio	exon	40272715	40272847	.	-	.	gene_id "PB.29050"; transcript_id "PB.29050.2"; refgeneID "BnaC05g43360D";
chrC05	PacBio	exon	40273209	40274111	.	-	.	gene_id "PB.29050"; transcript_id "PB.29050.2"; refgeneID "BnaC05g43360D";
chrC06	PacBio	transcript	7792036	7794765	.	+	.	gene_id "PB.29621"; transcript_id "PB.29621.1"; refgeneID "BnaC06g07190D";
chrC06	PacBio	exon	7792036	7792085	.	+	.	gene_id "PB.29621"; transcript_id "PB.29621.1"; refgeneID "BnaC06g07190D";
chrC06	PacBio	exon	7792652	7792840	.	+	.	gene_id "PB.29621"; transcript_id "PB.29621.1"; refgeneID "BnaC06g07190D";
chrC06	PacBio	exon	7792965	7793042	.	+	.	gene_id "PB.29621"; transcript_id "PB.29621.1"; refgeneID "BnaC06g07190D";
chrC06	PacBio	exon	7793714	7793884	.	+	.	gene_id "PB.29621"; transcript_id "PB.29621.1"; refgeneID "BnaC06g07190D";
chrC06	PacBio	exon	7793974	7794078	.	+	.	gene_id "PB.29621"; transcript_id "PB.29621.1"; refgeneID "BnaC06g07190D";
chrC06	PacBio	exon	7794177	7794765	.	+	.	gene_id "PB.29621"; transcript_id "PB.29621.1"; refgeneID "BnaC06g07190D";
chrC06	PacBio	transcript	7792036	7794720	.	+	.	gene_id "PB.29621"; transcript_id "PB.29621.2"; refgeneID "BnaC06g07190D";
chrC06	PacBio	exon	7792036	7792085	.	+	.	gene_id "PB.29621"; transcript_id "PB.29621.2"; refgeneID "BnaC06g07190D";
chrC06	PacBio	exon	7792652	7792840	.	+	.	gene_id "PB.29621"; transcript_id "PB.29621.2"; refgeneID "BnaC06g07190D";
chrC06	PacBio	exon	7792965	7793042	.	+	.	gene_id "PB.29621"; transcript_id "PB.29621.2"; refgeneID "BnaC06g07190D";
chrC06	PacBio	exon	7793445	7793547	.	+	.	gene_id "PB.29621"; transcript_id "PB.29621.2"; refgeneID "BnaC06g07190D";
chrC06	PacBio	exon	7793714	7793884	.	+	.	gene_id "PB.29621"; transcript_id "PB.29621.2"; refgeneID "BnaC06g07190D";
chrC06	PacBio	exon	7793974	7794078	.	+	.	gene_id "PB.29621"; transcript_id "PB.29621.2"; refgeneID "BnaC06g07190D";
chrC06	PacBio	exon	7794177	7794720	.	+	.	gene_id "PB.29621"; transcript_id "PB.29621.2"; refgeneID "BnaC06g07190D";
chrC06	PacBio	transcript	12913198	12916289	.	+	.	gene_id "PB.29739"; transcript_id "PB.29739.1"; refgeneID "BnaC06g10860D";
chrC06	PacBio	exon	12913198	12913273	.	+	.	gene_id "PB.29739"; transcript_id "PB.29739.1"; refgeneID "BnaC06g10860D";
chrC06	PacBio	exon	12913787	12913965	.	+	.	gene_id "PB.29739"; transcript_id "PB.29739.1"; refgeneID "BnaC06g10860D";
chrC06	PacBio	exon	12914299	12914905	.	+	.	gene_id "PB.29739"; transcript_id "PB.29739.1"; refgeneID "BnaC06g10860D";
chrC06	PacBio	exon	12915076	12915246	.	+	.	gene_id "PB.29739"; transcript_id "PB.29739.1"; refgeneID "BnaC06g10860D";
chrC06	PacBio	exon	12915363	12915494	.	+	.	gene_id "PB.29739"; transcript_id "PB.29739.1"; refgeneID "BnaC06g10860D";
chrC06	PacBio	exon	12915571	12916289	.	+	.	gene_id "PB.29739"; transcript_id "PB.29739.1"; refgeneID "BnaC06g10860D";
chrC06	PacBio	transcript	12913199	12916139	.	+	.	gene_id "PB.29739"; transcript_id "PB.29739.2"; refgeneID "BnaC06g10860D";
chrC06	PacBio	exon	12913199	12913273	.	+	.	gene_id "PB.29739"; transcript_id "PB.29739.2"; refgeneID "BnaC06g10860D";
chrC06	PacBio	exon	12913356	12913398	.	+	.	gene_id "PB.29739"; transcript_id "PB.29739.2"; refgeneID "BnaC06g10860D";
chrC06	PacBio	exon	12913779	12913965	.	+	.	gene_id "PB.29739"; transcript_id "PB.29739.2"; refgeneID "BnaC06g10860D";
chrC06	PacBio	exon	12914299	12914376	.	+	.	gene_id "PB.29739"; transcript_id "PB.29739.2"; refgeneID "BnaC06g10860D";
chrC06	PacBio	exon	12914763	12914905	.	+	.	gene_id "PB.29739"; transcript_id "PB.29739.2"; refgeneID "BnaC06g10860D";
chrC06	PacBio	exon	12915076	12915246	.	+	.	gene_id "PB.29739"; transcript_id "PB.29739.2"; refgeneID "BnaC06g10860D";
chrC06	PacBio	exon	12915363	12915494	.	+	.	gene_id "PB.29739"; transcript_id "PB.29739.2"; refgeneID "BnaC06g10860D";
chrC06	PacBio	exon	12915571	12916139	.	+	.	gene_id "PB.29739"; transcript_id "PB.29739.2"; refgeneID "BnaC06g10860D";
chrC06	PacBio	transcript	12913200	12916251	.	+	.	gene_id "PB.29739"; transcript_id "PB.29739.3"; refgeneID "BnaC06g10860D";
chrC06	PacBio	exon	12913200	12913273	.	+	.	gene_id "PB.29739"; transcript_id "PB.29739.3"; refgeneID "BnaC06g10860D";
chrC06	PacBio	exon	12913787	12913965	.	+	.	gene_id "PB.29739"; transcript_id "PB.29739.3"; refgeneID "BnaC06g10860D";
chrC06	PacBio	exon	12914299	12914376	.	+	.	gene_id "PB.29739"; transcript_id "PB.29739.3"; refgeneID "BnaC06g10860D";
chrC06	PacBio	exon	12914839	12914905	.	+	.	gene_id "PB.29739"; transcript_id "PB.29739.3"; refgeneID "BnaC06g10860D";
chrC06	PacBio	exon	12915076	12915246	.	+	.	gene_id "PB.29739"; transcript_id "PB.29739.3"; refgeneID "BnaC06g10860D";
chrC06	PacBio	exon	12915363	12915494	.	+	.	gene_id "PB.29739"; transcript_id "PB.29739.3"; refgeneID "BnaC06g10860D";
chrC06	PacBio	exon	12915571	12916251	.	+	.	gene_id "PB.29739"; transcript_id "PB.29739.3"; refgeneID "BnaC06g10860D";
chrC06	PacBio	transcript	12913209	12916153	.	+	.	gene_id "PB.29739"; transcript_id "PB.29739.4"; refgeneID "BnaC06g10860D";
chrC06	PacBio	exon	12913209	12913273	.	+	.	gene_id "PB.29739"; transcript_id "PB.29739.4"; refgeneID "BnaC06g10860D";
chrC06	PacBio	exon	12913356	12913398	.	+	.	gene_id "PB.29739"; transcript_id "PB.29739.4"; refgeneID "BnaC06g10860D";
chrC06	PacBio	exon	12913787	12913965	.	+	.	gene_id "PB.29739"; transcript_id "PB.29739.4"; refgeneID "BnaC06g10860D";
chrC06	PacBio	exon	12914299	12914376	.	+	.	gene_id "PB.29739"; transcript_id "PB.29739.4"; refgeneID "BnaC06g10860D";
chrC06	PacBio	exon	12915076	12915246	.	+	.	gene_id "PB.29739"; transcript_id "PB.29739.4"; refgeneID "BnaC06g10860D";
chrC06	PacBio	exon	12915363	12915494	.	+	.	gene_id "PB.29739"; transcript_id "PB.29739.4"; refgeneID "BnaC06g10860D";
chrC06	PacBio	exon	12915571	12916153	.	+	.	gene_id "PB.29739"; transcript_id "PB.29739.4"; refgeneID "BnaC06g10860D";
chrC06	PacBio	transcript	17526657	17529186	.	-	.	gene_id "PB.29897"; transcript_id "PB.29897.1"; refgeneID "BnaC06g14780D";
chrC06	PacBio	exon	17526657	17527213	.	-	.	gene_id "PB.29897"; transcript_id "PB.29897.1"; refgeneID "BnaC06g14780D";
chrC06	PacBio	exon	17527301	17527402	.	-	.	gene_id "PB.29897"; transcript_id "PB.29897.1"; refgeneID "BnaC06g14780D";
chrC06	PacBio	exon	17527497	17527699	.	-	.	gene_id "PB.29897"; transcript_id "PB.29897.1"; refgeneID "BnaC06g14780D";
chrC06	PacBio	exon	17527791	17527886	.	-	.	gene_id "PB.29897"; transcript_id "PB.29897.1"; refgeneID "BnaC06g14780D";
chrC06	PacBio	exon	17527972	17528011	.	-	.	gene_id "PB.29897"; transcript_id "PB.29897.1"; refgeneID "BnaC06g14780D";
chrC06	PacBio	exon	17528823	17528936	.	-	.	gene_id "PB.29897"; transcript_id "PB.29897.1"; refgeneID "BnaC06g14780D";
chrC06	PacBio	exon	17529102	17529186	.	-	.	gene_id "PB.29897"; transcript_id "PB.29897.1"; refgeneID "BnaC06g14780D";
chrC06	PacBio	transcript	17526662	17529185	.	-	.	gene_id "PB.29897"; transcript_id "PB.29897.2"; refgeneID "BnaC06g14780D";
chrC06	PacBio	exon	17526662	17527213	.	-	.	gene_id "PB.29897"; transcript_id "PB.29897.2"; refgeneID "BnaC06g14780D";
chrC06	PacBio	exon	17527301	17527402	.	-	.	gene_id "PB.29897"; transcript_id "PB.29897.2"; refgeneID "BnaC06g14780D";
chrC06	PacBio	exon	17527497	17527886	.	-	.	gene_id "PB.29897"; transcript_id "PB.29897.2"; refgeneID "BnaC06g14780D";
chrC06	PacBio	exon	17527972	17528936	.	-	.	gene_id "PB.29897"; transcript_id "PB.29897.2"; refgeneID "BnaC06g14780D";
chrC06	PacBio	exon	17529102	17529185	.	-	.	gene_id "PB.29897"; transcript_id "PB.29897.2"; refgeneID "BnaC06g14780D";
chrC06	PacBio	transcript	17526708	17529185	.	-	.	gene_id "PB.29897"; transcript_id "PB.29897.3"; refgeneID "BnaC06g14780D";
chrC06	PacBio	exon	17526708	17527213	.	-	.	gene_id "PB.29897"; transcript_id "PB.29897.3"; refgeneID "BnaC06g14780D";
chrC06	PacBio	exon	17527301	17527402	.	-	.	gene_id "PB.29897"; transcript_id "PB.29897.3"; refgeneID "BnaC06g14780D";
chrC06	PacBio	exon	17527497	17527699	.	-	.	gene_id "PB.29897"; transcript_id "PB.29897.3"; refgeneID "BnaC06g14780D";
chrC06	PacBio	exon	17527791	17528230	.	-	.	gene_id "PB.29897"; transcript_id "PB.29897.3"; refgeneID "BnaC06g14780D";
chrC06	PacBio	exon	17528823	17528936	.	-	.	gene_id "PB.29897"; transcript_id "PB.29897.3"; refgeneID "BnaC06g14780D";
chrC06	PacBio	exon	17529102	17529185	.	-	.	gene_id "PB.29897"; transcript_id "PB.29897.3"; refgeneID "BnaC06g14780D";
chrC06	PacBio	transcript	17526708	17529186	.	-	.	gene_id "PB.29897"; transcript_id "PB.29897.4"; refgeneID "BnaC06g14780D";
chrC06	PacBio	exon	17526708	17527213	.	-	.	gene_id "PB.29897"; transcript_id "PB.29897.4"; refgeneID "BnaC06g14780D";
chrC06	PacBio	exon	17527301	17527402	.	-	.	gene_id "PB.29897"; transcript_id "PB.29897.4"; refgeneID "BnaC06g14780D";
chrC06	PacBio	exon	17527497	17528011	.	-	.	gene_id "PB.29897"; transcript_id "PB.29897.4"; refgeneID "BnaC06g14780D";
chrC06	PacBio	exon	17528823	17528936	.	-	.	gene_id "PB.29897"; transcript_id "PB.29897.4"; refgeneID "BnaC06g14780D";
chrC06	PacBio	exon	17529102	17529186	.	-	.	gene_id "PB.29897"; transcript_id "PB.29897.4"; refgeneID "BnaC06g14780D";
chrC06	PacBio	transcript	17526708	17529183	.	-	.	gene_id "PB.29897"; transcript_id "PB.29897.5"; refgeneID "BnaC06g14780D";
chrC06	PacBio	exon	17526708	17527213	.	-	.	gene_id "PB.29897"; transcript_id "PB.29897.5"; refgeneID "BnaC06g14780D";
chrC06	PacBio	exon	17527301	17527402	.	-	.	gene_id "PB.29897"; transcript_id "PB.29897.5"; refgeneID "BnaC06g14780D";
chrC06	PacBio	exon	17527497	17527698	.	-	.	gene_id "PB.29897"; transcript_id "PB.29897.5"; refgeneID "BnaC06g14780D";
chrC06	PacBio	exon	17527791	17528936	.	-	.	gene_id "PB.29897"; transcript_id "PB.29897.5"; refgeneID "BnaC06g14780D";
chrC06	PacBio	exon	17529102	17529183	.	-	.	gene_id "PB.29897"; transcript_id "PB.29897.5"; refgeneID "BnaC06g14780D";
chrC06	PacBio	transcript	17526713	17529186	.	-	.	gene_id "PB.29897"; transcript_id "PB.29897.6"; refgeneID "BnaC06g14780D";
chrC06	PacBio	exon	17526713	17527213	.	-	.	gene_id "PB.29897"; transcript_id "PB.29897.6"; refgeneID "BnaC06g14780D";
chrC06	PacBio	exon	17527301	17527402	.	-	.	gene_id "PB.29897"; transcript_id "PB.29897.6"; refgeneID "BnaC06g14780D";
chrC06	PacBio	exon	17527497	17527699	.	-	.	gene_id "PB.29897"; transcript_id "PB.29897.6"; refgeneID "BnaC06g14780D";
chrC06	PacBio	exon	17527791	17527886	.	-	.	gene_id "PB.29897"; transcript_id "PB.29897.6"; refgeneID "BnaC06g14780D";
chrC06	PacBio	exon	17527972	17528230	.	-	.	gene_id "PB.29897"; transcript_id "PB.29897.6"; refgeneID "BnaC06g14780D";
chrC06	PacBio	exon	17528823	17528936	.	-	.	gene_id "PB.29897"; transcript_id "PB.29897.6"; refgeneID "BnaC06g14780D";
chrC06	PacBio	exon	17529102	17529186	.	-	.	gene_id "PB.29897"; transcript_id "PB.29897.6"; refgeneID "BnaC06g14780D";
chrC06	PacBio	transcript	17526713	17529186	.	-	.	gene_id "PB.29897"; transcript_id "PB.29897.7"; refgeneID "BnaC06g14780D";
chrC06	PacBio	exon	17526713	17527213	.	-	.	gene_id "PB.29897"; transcript_id "PB.29897.7"; refgeneID "BnaC06g14780D";
chrC06	PacBio	exon	17527301	17527402	.	-	.	gene_id "PB.29897"; transcript_id "PB.29897.7"; refgeneID "BnaC06g14780D";
chrC06	PacBio	exon	17527497	17527699	.	-	.	gene_id "PB.29897"; transcript_id "PB.29897.7"; refgeneID "BnaC06g14780D";
chrC06	PacBio	exon	17527791	17528936	.	-	.	gene_id "PB.29897"; transcript_id "PB.29897.7"; refgeneID "BnaC06g14780D";
chrC06	PacBio	exon	17529102	17529186	.	-	.	gene_id "PB.29897"; transcript_id "PB.29897.7"; refgeneID "BnaC06g14780D";
chrC06	PacBio	transcript	17526717	17529179	.	-	.	gene_id "PB.29897"; transcript_id "PB.29897.8"; refgeneID "BnaC06g14780D";
chrC06	PacBio	exon	17526717	17527213	.	-	.	gene_id "PB.29897"; transcript_id "PB.29897.8"; refgeneID "BnaC06g14780D";
chrC06	PacBio	exon	17527301	17527402	.	-	.	gene_id "PB.29897"; transcript_id "PB.29897.8"; refgeneID "BnaC06g14780D";
chrC06	PacBio	exon	17527497	17527698	.	-	.	gene_id "PB.29897"; transcript_id "PB.29897.8"; refgeneID "BnaC06g14780D";
chrC06	PacBio	exon	17527791	17527886	.	-	.	gene_id "PB.29897"; transcript_id "PB.29897.8"; refgeneID "BnaC06g14780D";
chrC06	PacBio	exon	17527972	17528936	.	-	.	gene_id "PB.29897"; transcript_id "PB.29897.8"; refgeneID "BnaC06g14780D";
chrC06	PacBio	exon	17529102	17529179	.	-	.	gene_id "PB.29897"; transcript_id "PB.29897.8"; refgeneID "BnaC06g14780D";
chrC06	PacBio	transcript	17526718	17529185	.	-	.	gene_id "PB.29897"; transcript_id "PB.29897.9"; refgeneID "BnaC06g14780D";
chrC06	PacBio	exon	17526718	17527213	.	-	.	gene_id "PB.29897"; transcript_id "PB.29897.9"; refgeneID "BnaC06g14780D";
chrC06	PacBio	exon	17527301	17528936	.	-	.	gene_id "PB.29897"; transcript_id "PB.29897.9"; refgeneID "BnaC06g14780D";
chrC06	PacBio	exon	17529102	17529185	.	-	.	gene_id "PB.29897"; transcript_id "PB.29897.9"; refgeneID "BnaC06g14780D";
chrC07	PacBio	transcript	40437432	40439684	.	+	.	gene_id "PB.32624"; transcript_id "PB.32624.1"; refgeneID "BnaC07g39690D";
chrC07	PacBio	exon	40437432	40437509	.	+	.	gene_id "PB.32624"; transcript_id "PB.32624.1"; refgeneID "BnaC07g39690D";
chrC07	PacBio	exon	40437886	40438677	.	+	.	gene_id "PB.32624"; transcript_id "PB.32624.1"; refgeneID "BnaC07g39690D";
chrC07	PacBio	exon	40438764	40439684	.	+	.	gene_id "PB.32624"; transcript_id "PB.32624.1"; refgeneID "BnaC07g39690D";
chrC07	PacBio	transcript	40437512	40439666	.	+	.	gene_id "PB.32624"; transcript_id "PB.32624.2"; refgeneID "BnaC07g39690D";
chrC07	PacBio	exon	40437512	40438677	.	+	.	gene_id "PB.32624"; transcript_id "PB.32624.2"; refgeneID "BnaC07g39690D";
chrC07	PacBio	exon	40438764	40439666	.	+	.	gene_id "PB.32624"; transcript_id "PB.32624.2"; refgeneID "BnaC07g39690D";
chrC08	PacBio	transcript	23678237	23681285	.	+	.	gene_id "PB.33793"; transcript_id "PB.33793.1"; refgeneID "BnaC08g21130D";
chrC08	PacBio	exon	23678237	23678421	.	+	.	gene_id "PB.33793"; transcript_id "PB.33793.1"; refgeneID "BnaC08g21130D";
chrC08	PacBio	exon	23679282	23679405	.	+	.	gene_id "PB.33793"; transcript_id "PB.33793.1"; refgeneID "BnaC08g21130D";
chrC08	PacBio	exon	23679495	23679560	.	+	.	gene_id "PB.33793"; transcript_id "PB.33793.1"; refgeneID "BnaC08g21130D";
chrC08	PacBio	exon	23679641	23679715	.	+	.	gene_id "PB.33793"; transcript_id "PB.33793.1"; refgeneID "BnaC08g21130D";
chrC08	PacBio	exon	23679790	23679940	.	+	.	gene_id "PB.33793"; transcript_id "PB.33793.1"; refgeneID "BnaC08g21130D";
chrC08	PacBio	exon	23680014	23680060	.	+	.	gene_id "PB.33793"; transcript_id "PB.33793.1"; refgeneID "BnaC08g21130D";
chrC08	PacBio	exon	23680139	23680196	.	+	.	gene_id "PB.33793"; transcript_id "PB.33793.1"; refgeneID "BnaC08g21130D";
chrC08	PacBio	exon	23680286	23680335	.	+	.	gene_id "PB.33793"; transcript_id "PB.33793.1"; refgeneID "BnaC08g21130D";
chrC08	PacBio	exon	23680434	23680490	.	+	.	gene_id "PB.33793"; transcript_id "PB.33793.1"; refgeneID "BnaC08g21130D";
chrC08	PacBio	exon	23680579	23680700	.	+	.	gene_id "PB.33793"; transcript_id "PB.33793.1"; refgeneID "BnaC08g21130D";
chrC08	PacBio	exon	23680784	23680864	.	+	.	gene_id "PB.33793"; transcript_id "PB.33793.1"; refgeneID "BnaC08g21130D";
chrC08	PacBio	exon	23680954	23681002	.	+	.	gene_id "PB.33793"; transcript_id "PB.33793.1"; refgeneID "BnaC08g21130D";
chrC08	PacBio	exon	23681101	23681285	.	+	.	gene_id "PB.33793"; transcript_id "PB.33793.1"; refgeneID "BnaC08g21130D";
chrC08	PacBio	transcript	23678356	23681373	.	+	.	gene_id "PB.33793"; transcript_id "PB.33793.2"; refgeneID "BnaC08g21130D";
chrC08	PacBio	exon	23678356	23678421	.	+	.	gene_id "PB.33793"; transcript_id "PB.33793.2"; refgeneID "BnaC08g21130D";
chrC08	PacBio	exon	23678880	23679126	.	+	.	gene_id "PB.33793"; transcript_id "PB.33793.2"; refgeneID "BnaC08g21130D";
chrC08	PacBio	exon	23679282	23679405	.	+	.	gene_id "PB.33793"; transcript_id "PB.33793.2"; refgeneID "BnaC08g21130D";
chrC08	PacBio	exon	23679495	23679560	.	+	.	gene_id "PB.33793"; transcript_id "PB.33793.2"; refgeneID "BnaC08g21130D";
chrC08	PacBio	exon	23679641	23679715	.	+	.	gene_id "PB.33793"; transcript_id "PB.33793.2"; refgeneID "BnaC08g21130D";
chrC08	PacBio	exon	23679790	23679940	.	+	.	gene_id "PB.33793"; transcript_id "PB.33793.2"; refgeneID "BnaC08g21130D";
chrC08	PacBio	exon	23680014	23680060	.	+	.	gene_id "PB.33793"; transcript_id "PB.33793.2"; refgeneID "BnaC08g21130D";
chrC08	PacBio	exon	23680139	23680196	.	+	.	gene_id "PB.33793"; transcript_id "PB.33793.2"; refgeneID "BnaC08g21130D";
chrC08	PacBio	exon	23680286	23680335	.	+	.	gene_id "PB.33793"; transcript_id "PB.33793.2"; refgeneID "BnaC08g21130D";
chrC08	PacBio	exon	23680434	23680490	.	+	.	gene_id "PB.33793"; transcript_id "PB.33793.2"; refgeneID "BnaC08g21130D";
chrC08	PacBio	exon	23680579	23680700	.	+	.	gene_id "PB.33793"; transcript_id "PB.33793.2"; refgeneID "BnaC08g21130D";
chrC08	PacBio	exon	23680784	23680864	.	+	.	gene_id "PB.33793"; transcript_id "PB.33793.2"; refgeneID "BnaC08g21130D";
chrC08	PacBio	exon	23680954	23681002	.	+	.	gene_id "PB.33793"; transcript_id "PB.33793.2"; refgeneID "BnaC08g21130D";
chrC08	PacBio	exon	23681101	23681373	.	+	.	gene_id "PB.33793"; transcript_id "PB.33793.2"; refgeneID "BnaC08g21130D";
chrC08	PacBio	transcript	23678357	23681387	.	+	.	gene_id "PB.33793"; transcript_id "PB.33793.3"; refgeneID "BnaC08g21130D";
chrC08	PacBio	exon	23678357	23678421	.	+	.	gene_id "PB.33793"; transcript_id "PB.33793.3"; refgeneID "BnaC08g21130D";
chrC08	PacBio	exon	23678880	23679405	.	+	.	gene_id "PB.33793"; transcript_id "PB.33793.3"; refgeneID "BnaC08g21130D";
chrC08	PacBio	exon	23679495	23679560	.	+	.	gene_id "PB.33793"; transcript_id "PB.33793.3"; refgeneID "BnaC08g21130D";
chrC08	PacBio	exon	23679641	23679715	.	+	.	gene_id "PB.33793"; transcript_id "PB.33793.3"; refgeneID "BnaC08g21130D";
chrC08	PacBio	exon	23679790	23679940	.	+	.	gene_id "PB.33793"; transcript_id "PB.33793.3"; refgeneID "BnaC08g21130D";
chrC08	PacBio	exon	23680014	23680060	.	+	.	gene_id "PB.33793"; transcript_id "PB.33793.3"; refgeneID "BnaC08g21130D";
chrC08	PacBio	exon	23680139	23680196	.	+	.	gene_id "PB.33793"; transcript_id "PB.33793.3"; refgeneID "BnaC08g21130D";
chrC08	PacBio	exon	23680286	23680335	.	+	.	gene_id "PB.33793"; transcript_id "PB.33793.3"; refgeneID "BnaC08g21130D";
chrC08	PacBio	exon	23680434	23680490	.	+	.	gene_id "PB.33793"; transcript_id "PB.33793.3"; refgeneID "BnaC08g21130D";
chrC08	PacBio	exon	23680579	23680700	.	+	.	gene_id "PB.33793"; transcript_id "PB.33793.3"; refgeneID "BnaC08g21130D";
chrC08	PacBio	exon	23680784	23680864	.	+	.	gene_id "PB.33793"; transcript_id "PB.33793.3"; refgeneID "BnaC08g21130D";
chrC08	PacBio	exon	23680954	23681002	.	+	.	gene_id "PB.33793"; transcript_id "PB.33793.3"; refgeneID "BnaC08g21130D";
chrC08	PacBio	exon	23681101	23681387	.	+	.	gene_id "PB.33793"; transcript_id "PB.33793.3"; refgeneID "BnaC08g21130D";
chrC08	PacBio	transcript	23678358	23681358	.	+	.	gene_id "PB.33793"; transcript_id "PB.33793.4"; refgeneID "BnaC08g21130D";
chrC08	PacBio	exon	23678358	23679405	.	+	.	gene_id "PB.33793"; transcript_id "PB.33793.4"; refgeneID "BnaC08g21130D";
chrC08	PacBio	exon	23679495	23679560	.	+	.	gene_id "PB.33793"; transcript_id "PB.33793.4"; refgeneID "BnaC08g21130D";
chrC08	PacBio	exon	23679641	23679940	.	+	.	gene_id "PB.33793"; transcript_id "PB.33793.4"; refgeneID "BnaC08g21130D";
chrC08	PacBio	exon	23680014	23680060	.	+	.	gene_id "PB.33793"; transcript_id "PB.33793.4"; refgeneID "BnaC08g21130D";
chrC08	PacBio	exon	23680139	23680196	.	+	.	gene_id "PB.33793"; transcript_id "PB.33793.4"; refgeneID "BnaC08g21130D";
chrC08	PacBio	exon	23680286	23680335	.	+	.	gene_id "PB.33793"; transcript_id "PB.33793.4"; refgeneID "BnaC08g21130D";
chrC08	PacBio	exon	23680434	23680490	.	+	.	gene_id "PB.33793"; transcript_id "PB.33793.4"; refgeneID "BnaC08g21130D";
chrC08	PacBio	exon	23680579	23680700	.	+	.	gene_id "PB.33793"; transcript_id "PB.33793.4"; refgeneID "BnaC08g21130D";
chrC08	PacBio	exon	23680784	23680864	.	+	.	gene_id "PB.33793"; transcript_id "PB.33793.4"; refgeneID "BnaC08g21130D";
chrC08	PacBio	exon	23680954	23681002	.	+	.	gene_id "PB.33793"; transcript_id "PB.33793.4"; refgeneID "BnaC08g21130D";
chrC08	PacBio	exon	23681101	23681358	.	+	.	gene_id "PB.33793"; transcript_id "PB.33793.4"; refgeneID "BnaC08g21130D";
chrC08	PacBio	transcript	23678365	23681359	.	+	.	gene_id "PB.33793"; transcript_id "PB.33793.5"; refgeneID "BnaC08g21130D";
chrC08	PacBio	exon	23678365	23678421	.	+	.	gene_id "PB.33793"; transcript_id "PB.33793.5"; refgeneID "BnaC08g21130D";
chrC08	PacBio	exon	23678880	23679405	.	+	.	gene_id "PB.33793"; transcript_id "PB.33793.5"; refgeneID "BnaC08g21130D";
chrC08	PacBio	exon	23679495	23679560	.	+	.	gene_id "PB.33793"; transcript_id "PB.33793.5"; refgeneID "BnaC08g21130D";
chrC08	PacBio	exon	23679641	23679940	.	+	.	gene_id "PB.33793"; transcript_id "PB.33793.5"; refgeneID "BnaC08g21130D";
chrC08	PacBio	exon	23680014	23680060	.	+	.	gene_id "PB.33793"; transcript_id "PB.33793.5"; refgeneID "BnaC08g21130D";
chrC08	PacBio	exon	23680139	23680196	.	+	.	gene_id "PB.33793"; transcript_id "PB.33793.5"; refgeneID "BnaC08g21130D";
chrC08	PacBio	exon	23680286	23680335	.	+	.	gene_id "PB.33793"; transcript_id "PB.33793.5"; refgeneID "BnaC08g21130D";
chrC08	PacBio	exon	23680434	23680490	.	+	.	gene_id "PB.33793"; transcript_id "PB.33793.5"; refgeneID "BnaC08g21130D";
chrC08	PacBio	exon	23680579	23680700	.	+	.	gene_id "PB.33793"; transcript_id "PB.33793.5"; refgeneID "BnaC08g21130D";
chrC08	PacBio	exon	23680784	23680864	.	+	.	gene_id "PB.33793"; transcript_id "PB.33793.5"; refgeneID "BnaC08g21130D";
chrC08	PacBio	exon	23680954	23681002	.	+	.	gene_id "PB.33793"; transcript_id "PB.33793.5"; refgeneID "BnaC08g21130D";
chrC08	PacBio	exon	23681101	23681359	.	+	.	gene_id "PB.33793"; transcript_id "PB.33793.5"; refgeneID "BnaC08g21130D";
chrC08	PacBio	transcript	23678463	23681358	.	+	.	gene_id "PB.33793"; transcript_id "PB.33793.6"; refgeneID "BnaC08g21130D";
chrC08	PacBio	exon	23678463	23679405	.	+	.	gene_id "PB.33793"; transcript_id "PB.33793.6"; refgeneID "BnaC08g21130D";
chrC08	PacBio	exon	23679495	23679560	.	+	.	gene_id "PB.33793"; transcript_id "PB.33793.6"; refgeneID "BnaC08g21130D";
chrC08	PacBio	exon	23679641	23679715	.	+	.	gene_id "PB.33793"; transcript_id "PB.33793.6"; refgeneID "BnaC08g21130D";
chrC08	PacBio	exon	23679790	23679940	.	+	.	gene_id "PB.33793"; transcript_id "PB.33793.6"; refgeneID "BnaC08g21130D";
chrC08	PacBio	exon	23680014	23680060	.	+	.	gene_id "PB.33793"; transcript_id "PB.33793.6"; refgeneID "BnaC08g21130D";
chrC08	PacBio	exon	23680139	23680196	.	+	.	gene_id "PB.33793"; transcript_id "PB.33793.6"; refgeneID "BnaC08g21130D";
chrC08	PacBio	exon	23680286	23680335	.	+	.	gene_id "PB.33793"; transcript_id "PB.33793.6"; refgeneID "BnaC08g21130D";
chrC08	PacBio	exon	23680434	23680490	.	+	.	gene_id "PB.33793"; transcript_id "PB.33793.6"; refgeneID "BnaC08g21130D";
chrC08	PacBio	exon	23680579	23680700	.	+	.	gene_id "PB.33793"; transcript_id "PB.33793.6"; refgeneID "BnaC08g21130D";
chrC08	PacBio	exon	23680784	23680864	.	+	.	gene_id "PB.33793"; transcript_id "PB.33793.6"; refgeneID "BnaC08g21130D";
chrC08	PacBio	exon	23680954	23681002	.	+	.	gene_id "PB.33793"; transcript_id "PB.33793.6"; refgeneID "BnaC08g21130D";
chrC08	PacBio	exon	23681101	23681358	.	+	.	gene_id "PB.33793"; transcript_id "PB.33793.6"; refgeneID "BnaC08g21130D";
chrC08	PacBio	transcript	34660257	34663315	.	+	.	gene_id "PB.34501"; transcript_id "PB.34501.1"; refgeneID "BnaC08g38300D";
chrC08	PacBio	exon	34660257	34660508	.	+	.	gene_id "PB.34501"; transcript_id "PB.34501.1"; refgeneID "BnaC08g38300D";
chrC08	PacBio	exon	34660595	34660663	.	+	.	gene_id "PB.34501"; transcript_id "PB.34501.1"; refgeneID "BnaC08g38300D";
chrC08	PacBio	exon	34660803	34660894	.	+	.	gene_id "PB.34501"; transcript_id "PB.34501.1"; refgeneID "BnaC08g38300D";
chrC08	PacBio	exon	34661076	34661122	.	+	.	gene_id "PB.34501"; transcript_id "PB.34501.1"; refgeneID "BnaC08g38300D";
chrC08	PacBio	exon	34661207	34661287	.	+	.	gene_id "PB.34501"; transcript_id "PB.34501.1"; refgeneID "BnaC08g38300D";
chrC08	PacBio	exon	34661381	34661552	.	+	.	gene_id "PB.34501"; transcript_id "PB.34501.1"; refgeneID "BnaC08g38300D";
chrC08	PacBio	exon	34661631	34661989	.	+	.	gene_id "PB.34501"; transcript_id "PB.34501.1"; refgeneID "BnaC08g38300D";
chrC08	PacBio	exon	34662086	34662199	.	+	.	gene_id "PB.34501"; transcript_id "PB.34501.1"; refgeneID "BnaC08g38300D";
chrC08	PacBio	exon	34662457	34662523	.	+	.	gene_id "PB.34501"; transcript_id "PB.34501.1"; refgeneID "BnaC08g38300D";
chrC08	PacBio	exon	34662623	34662687	.	+	.	gene_id "PB.34501"; transcript_id "PB.34501.1"; refgeneID "BnaC08g38300D";
chrC08	PacBio	exon	34663029	34663315	.	+	.	gene_id "PB.34501"; transcript_id "PB.34501.1"; refgeneID "BnaC08g38300D";
chrC08	PacBio	transcript	34660257	34663375	.	+	.	gene_id "PB.34501"; transcript_id "PB.34501.2"; refgeneID "BnaC08g38300D";
chrC08	PacBio	exon	34660257	34660508	.	+	.	gene_id "PB.34501"; transcript_id "PB.34501.2"; refgeneID "BnaC08g38300D";
chrC08	PacBio	exon	34660595	34660663	.	+	.	gene_id "PB.34501"; transcript_id "PB.34501.2"; refgeneID "BnaC08g38300D";
chrC08	PacBio	exon	34660803	34660894	.	+	.	gene_id "PB.34501"; transcript_id "PB.34501.2"; refgeneID "BnaC08g38300D";
chrC08	PacBio	exon	34661076	34661122	.	+	.	gene_id "PB.34501"; transcript_id "PB.34501.2"; refgeneID "BnaC08g38300D";
chrC08	PacBio	exon	34661207	34661287	.	+	.	gene_id "PB.34501"; transcript_id "PB.34501.2"; refgeneID "BnaC08g38300D";
chrC08	PacBio	exon	34661381	34661552	.	+	.	gene_id "PB.34501"; transcript_id "PB.34501.2"; refgeneID "BnaC08g38300D";
chrC08	PacBio	exon	34661631	34661850	.	+	.	gene_id "PB.34501"; transcript_id "PB.34501.2"; refgeneID "BnaC08g38300D";
chrC08	PacBio	exon	34661924	34661989	.	+	.	gene_id "PB.34501"; transcript_id "PB.34501.2"; refgeneID "BnaC08g38300D";
chrC08	PacBio	exon	34662086	34662199	.	+	.	gene_id "PB.34501"; transcript_id "PB.34501.2"; refgeneID "BnaC08g38300D";
chrC08	PacBio	exon	34662457	34662523	.	+	.	gene_id "PB.34501"; transcript_id "PB.34501.2"; refgeneID "BnaC08g38300D";
chrC08	PacBio	exon	34662623	34662687	.	+	.	gene_id "PB.34501"; transcript_id "PB.34501.2"; refgeneID "BnaC08g38300D";
chrC08	PacBio	exon	34663029	34663375	.	+	.	gene_id "PB.34501"; transcript_id "PB.34501.2"; refgeneID "BnaC08g38300D";
chrC08	PacBio	transcript	34660310	34663322	.	+	.	gene_id "PB.34501"; transcript_id "PB.34501.3"; refgeneID "BnaC08g38300D";
chrC08	PacBio	exon	34660310	34660508	.	+	.	gene_id "PB.34501"; transcript_id "PB.34501.3"; refgeneID "BnaC08g38300D";
chrC08	PacBio	exon	34660595	34660663	.	+	.	gene_id "PB.34501"; transcript_id "PB.34501.3"; refgeneID "BnaC08g38300D";
chrC08	PacBio	exon	34660803	34660894	.	+	.	gene_id "PB.34501"; transcript_id "PB.34501.3"; refgeneID "BnaC08g38300D";
chrC08	PacBio	exon	34661076	34661122	.	+	.	gene_id "PB.34501"; transcript_id "PB.34501.3"; refgeneID "BnaC08g38300D";
chrC08	PacBio	exon	34661207	34661287	.	+	.	gene_id "PB.34501"; transcript_id "PB.34501.3"; refgeneID "BnaC08g38300D";
chrC08	PacBio	exon	34661381	34661552	.	+	.	gene_id "PB.34501"; transcript_id "PB.34501.3"; refgeneID "BnaC08g38300D";
chrC08	PacBio	exon	34661631	34661850	.	+	.	gene_id "PB.34501"; transcript_id "PB.34501.3"; refgeneID "BnaC08g38300D";
chrC08	PacBio	exon	34661924	34661943	.	+	.	gene_id "PB.34501"; transcript_id "PB.34501.3"; refgeneID "BnaC08g38300D";
chrC08	PacBio	exon	34662161	34662199	.	+	.	gene_id "PB.34501"; transcript_id "PB.34501.3"; refgeneID "BnaC08g38300D";
chrC08	PacBio	exon	34662457	34662523	.	+	.	gene_id "PB.34501"; transcript_id "PB.34501.3"; refgeneID "BnaC08g38300D";
chrC08	PacBio	exon	34662623	34662687	.	+	.	gene_id "PB.34501"; transcript_id "PB.34501.3"; refgeneID "BnaC08g38300D";
chrC08	PacBio	exon	34663029	34663253	.	+	.	gene_id "PB.34501"; transcript_id "PB.34501.3"; refgeneID "BnaC08g38300D";
chrC08	PacBio	exon	34663275	34663322	.	+	.	gene_id "PB.34501"; transcript_id "PB.34501.3"; refgeneID "BnaC08g38300D";
chrC08	PacBio	transcript	34660310	34663322	.	+	.	gene_id "PB.34501"; transcript_id "PB.34501.4"; refgeneID "BnaC08g38300D";
chrC08	PacBio	exon	34660310	34660508	.	+	.	gene_id "PB.34501"; transcript_id "PB.34501.4"; refgeneID "BnaC08g38300D";
chrC08	PacBio	exon	34660595	34660663	.	+	.	gene_id "PB.34501"; transcript_id "PB.34501.4"; refgeneID "BnaC08g38300D";
chrC08	PacBio	exon	34660803	34660894	.	+	.	gene_id "PB.34501"; transcript_id "PB.34501.4"; refgeneID "BnaC08g38300D";
chrC08	PacBio	exon	34661076	34661122	.	+	.	gene_id "PB.34501"; transcript_id "PB.34501.4"; refgeneID "BnaC08g38300D";
chrC08	PacBio	exon	34661207	34661287	.	+	.	gene_id "PB.34501"; transcript_id "PB.34501.4"; refgeneID "BnaC08g38300D";
chrC08	PacBio	exon	34661381	34661552	.	+	.	gene_id "PB.34501"; transcript_id "PB.34501.4"; refgeneID "BnaC08g38300D";
chrC08	PacBio	exon	34661631	34661850	.	+	.	gene_id "PB.34501"; transcript_id "PB.34501.4"; refgeneID "BnaC08g38300D";
chrC08	PacBio	exon	34661924	34661989	.	+	.	gene_id "PB.34501"; transcript_id "PB.34501.4"; refgeneID "BnaC08g38300D";
chrC08	PacBio	exon	34662086	34662199	.	+	.	gene_id "PB.34501"; transcript_id "PB.34501.4"; refgeneID "BnaC08g38300D";
chrC08	PacBio	exon	34662457	34662523	.	+	.	gene_id "PB.34501"; transcript_id "PB.34501.4"; refgeneID "BnaC08g38300D";
chrC08	PacBio	exon	34662623	34662687	.	+	.	gene_id "PB.34501"; transcript_id "PB.34501.4"; refgeneID "BnaC08g38300D";
chrC08	PacBio	exon	34663029	34663253	.	+	.	gene_id "PB.34501"; transcript_id "PB.34501.4"; refgeneID "BnaC08g38300D";
chrC08	PacBio	exon	34663275	34663322	.	+	.	gene_id "PB.34501"; transcript_id "PB.34501.4"; refgeneID "BnaC08g38300D";
chrC08	PacBio	transcript	34660334	34663397	.	+	.	gene_id "PB.34501"; transcript_id "PB.34501.5"; refgeneID "BnaC08g38300D";
chrC08	PacBio	exon	34660334	34660508	.	+	.	gene_id "PB.34501"; transcript_id "PB.34501.5"; refgeneID "BnaC08g38300D";
chrC08	PacBio	exon	34660595	34660663	.	+	.	gene_id "PB.34501"; transcript_id "PB.34501.5"; refgeneID "BnaC08g38300D";
chrC08	PacBio	exon	34660803	34660894	.	+	.	gene_id "PB.34501"; transcript_id "PB.34501.5"; refgeneID "BnaC08g38300D";
chrC08	PacBio	exon	34661076	34661122	.	+	.	gene_id "PB.34501"; transcript_id "PB.34501.5"; refgeneID "BnaC08g38300D";
chrC08	PacBio	exon	34661207	34661287	.	+	.	gene_id "PB.34501"; transcript_id "PB.34501.5"; refgeneID "BnaC08g38300D";
chrC08	PacBio	exon	34661381	34661552	.	+	.	gene_id "PB.34501"; transcript_id "PB.34501.5"; refgeneID "BnaC08g38300D";
chrC08	PacBio	exon	34661631	34661850	.	+	.	gene_id "PB.34501"; transcript_id "PB.34501.5"; refgeneID "BnaC08g38300D";
chrC08	PacBio	exon	34661924	34661989	.	+	.	gene_id "PB.34501"; transcript_id "PB.34501.5"; refgeneID "BnaC08g38300D";
chrC08	PacBio	exon	34662086	34662195	.	+	.	gene_id "PB.34501"; transcript_id "PB.34501.5"; refgeneID "BnaC08g38300D";
chrC08	PacBio	exon	34662454	34662523	.	+	.	gene_id "PB.34501"; transcript_id "PB.34501.5"; refgeneID "BnaC08g38300D";
chrC08	PacBio	exon	34662623	34662687	.	+	.	gene_id "PB.34501"; transcript_id "PB.34501.5"; refgeneID "BnaC08g38300D";
chrC08	PacBio	exon	34663029	34663397	.	+	.	gene_id "PB.34501"; transcript_id "PB.34501.5"; refgeneID "BnaC08g38300D";
chrC08	PacBio	transcript	20742490	20745760	.	-	.	gene_id "PB.33620"; transcript_id "PB.33620.1"; refgeneID "BnaC08g16960D";
chrC08	PacBio	exon	20742490	20742825	.	-	.	gene_id "PB.33620"; transcript_id "PB.33620.1"; refgeneID "BnaC08g16960D";
chrC08	PacBio	exon	20743047	20743084	.	-	.	gene_id "PB.33620"; transcript_id "PB.33620.1"; refgeneID "BnaC08g16960D";
chrC08	PacBio	exon	20743188	20743257	.	-	.	gene_id "PB.33620"; transcript_id "PB.33620.1"; refgeneID "BnaC08g16960D";
chrC08	PacBio	exon	20743541	20743654	.	-	.	gene_id "PB.33620"; transcript_id "PB.33620.1"; refgeneID "BnaC08g16960D";
chrC08	PacBio	exon	20743788	20743853	.	-	.	gene_id "PB.33620"; transcript_id "PB.33620.1"; refgeneID "BnaC08g16960D";
chrC08	PacBio	exon	20744043	20744220	.	-	.	gene_id "PB.33620"; transcript_id "PB.33620.1"; refgeneID "BnaC08g16960D";
chrC08	PacBio	exon	20744304	20744463	.	-	.	gene_id "PB.33620"; transcript_id "PB.33620.1"; refgeneID "BnaC08g16960D";
chrC08	PacBio	exon	20744556	20744636	.	-	.	gene_id "PB.33620"; transcript_id "PB.33620.1"; refgeneID "BnaC08g16960D";
chrC08	PacBio	exon	20744723	20744769	.	-	.	gene_id "PB.33620"; transcript_id "PB.33620.1"; refgeneID "BnaC08g16960D";
chrC08	PacBio	exon	20744965	20745053	.	-	.	gene_id "PB.33620"; transcript_id "PB.33620.1"; refgeneID "BnaC08g16960D";
chrC08	PacBio	exon	20745289	20745363	.	-	.	gene_id "PB.33620"; transcript_id "PB.33620.1"; refgeneID "BnaC08g16960D";
chrC08	PacBio	exon	20745503	20745760	.	-	.	gene_id "PB.33620"; transcript_id "PB.33620.1"; refgeneID "BnaC08g16960D";
chrC08	PacBio	transcript	20742610	20745760	.	-	.	gene_id "PB.33620"; transcript_id "PB.33620.2"; refgeneID "BnaC08g16960D";
chrC08	PacBio	exon	20742610	20742825	.	-	.	gene_id "PB.33620"; transcript_id "PB.33620.2"; refgeneID "BnaC08g16960D";
chrC08	PacBio	exon	20743047	20743084	.	-	.	gene_id "PB.33620"; transcript_id "PB.33620.2"; refgeneID "BnaC08g16960D";
chrC08	PacBio	exon	20743188	20743260	.	-	.	gene_id "PB.33620"; transcript_id "PB.33620.2"; refgeneID "BnaC08g16960D";
chrC08	PacBio	exon	20743545	20743654	.	-	.	gene_id "PB.33620"; transcript_id "PB.33620.2"; refgeneID "BnaC08g16960D";
chrC08	PacBio	exon	20743788	20743853	.	-	.	gene_id "PB.33620"; transcript_id "PB.33620.2"; refgeneID "BnaC08g16960D";
chrC08	PacBio	exon	20744043	20744220	.	-	.	gene_id "PB.33620"; transcript_id "PB.33620.2"; refgeneID "BnaC08g16960D";
chrC08	PacBio	exon	20744304	20744463	.	-	.	gene_id "PB.33620"; transcript_id "PB.33620.2"; refgeneID "BnaC08g16960D";
chrC08	PacBio	exon	20744556	20744636	.	-	.	gene_id "PB.33620"; transcript_id "PB.33620.2"; refgeneID "BnaC08g16960D";
chrC08	PacBio	exon	20744723	20744769	.	-	.	gene_id "PB.33620"; transcript_id "PB.33620.2"; refgeneID "BnaC08g16960D";
chrC08	PacBio	exon	20744965	20745053	.	-	.	gene_id "PB.33620"; transcript_id "PB.33620.2"; refgeneID "BnaC08g16960D";
chrC08	PacBio	exon	20745289	20745363	.	-	.	gene_id "PB.33620"; transcript_id "PB.33620.2"; refgeneID "BnaC08g16960D";
chrC08	PacBio	exon	20745503	20745760	.	-	.	gene_id "PB.33620"; transcript_id "PB.33620.2"; refgeneID "BnaC08g16960D";
chrC08	PacBio	transcript	20742623	20745758	.	-	.	gene_id "PB.33620"; transcript_id "PB.33620.3"; refgeneID "BnaC08g16960D";
chrC08	PacBio	exon	20742623	20743084	.	-	.	gene_id "PB.33620"; transcript_id "PB.33620.3"; refgeneID "BnaC08g16960D";
chrC08	PacBio	exon	20743188	20743257	.	-	.	gene_id "PB.33620"; transcript_id "PB.33620.3"; refgeneID "BnaC08g16960D";
chrC08	PacBio	exon	20743541	20743654	.	-	.	gene_id "PB.33620"; transcript_id "PB.33620.3"; refgeneID "BnaC08g16960D";
chrC08	PacBio	exon	20743788	20743853	.	-	.	gene_id "PB.33620"; transcript_id "PB.33620.3"; refgeneID "BnaC08g16960D";
chrC08	PacBio	exon	20744043	20744220	.	-	.	gene_id "PB.33620"; transcript_id "PB.33620.3"; refgeneID "BnaC08g16960D";
chrC08	PacBio	exon	20744304	20744463	.	-	.	gene_id "PB.33620"; transcript_id "PB.33620.3"; refgeneID "BnaC08g16960D";
chrC08	PacBio	exon	20744556	20744636	.	-	.	gene_id "PB.33620"; transcript_id "PB.33620.3"; refgeneID "BnaC08g16960D";
chrC08	PacBio	exon	20744723	20744769	.	-	.	gene_id "PB.33620"; transcript_id "PB.33620.3"; refgeneID "BnaC08g16960D";
chrC08	PacBio	exon	20744965	20745053	.	-	.	gene_id "PB.33620"; transcript_id "PB.33620.3"; refgeneID "BnaC08g16960D";
chrC08	PacBio	exon	20745289	20745363	.	-	.	gene_id "PB.33620"; transcript_id "PB.33620.3"; refgeneID "BnaC08g16960D";
chrC08	PacBio	exon	20745503	20745758	.	-	.	gene_id "PB.33620"; transcript_id "PB.33620.3"; refgeneID "BnaC08g16960D";
chrC08	PacBio	transcript	26559083	26561166	.	-	.	gene_id "PB.33925"; transcript_id "PB.33925.1"; refgeneID "BnaC08g24530D";
chrC08	PacBio	exon	26559083	26559620	.	-	.	gene_id "PB.33925"; transcript_id "PB.33925.1"; refgeneID "BnaC08g24530D";
chrC08	PacBio	exon	26559707	26559808	.	-	.	gene_id "PB.33925"; transcript_id "PB.33925.1"; refgeneID "BnaC08g24530D";
chrC08	PacBio	exon	26559878	26560071	.	-	.	gene_id "PB.33925"; transcript_id "PB.33925.1"; refgeneID "BnaC08g24530D";
chrC08	PacBio	exon	26560176	26560271	.	-	.	gene_id "PB.33925"; transcript_id "PB.33925.1"; refgeneID "BnaC08g24530D";
chrC08	PacBio	exon	26560399	26560438	.	-	.	gene_id "PB.33925"; transcript_id "PB.33925.1"; refgeneID "BnaC08g24530D";
chrC08	PacBio	exon	26560839	26560953	.	-	.	gene_id "PB.33925"; transcript_id "PB.33925.1"; refgeneID "BnaC08g24530D";
chrC08	PacBio	exon	26561089	26561166	.	-	.	gene_id "PB.33925"; transcript_id "PB.33925.1"; refgeneID "BnaC08g24530D";
chrC08	PacBio	transcript	26559086	26561174	.	-	.	gene_id "PB.33925"; transcript_id "PB.33925.2"; refgeneID "BnaC08g24530D";
chrC08	PacBio	exon	26559086	26559620	.	-	.	gene_id "PB.33925"; transcript_id "PB.33925.2"; refgeneID "BnaC08g24530D";
chrC08	PacBio	exon	26559707	26559808	.	-	.	gene_id "PB.33925"; transcript_id "PB.33925.2"; refgeneID "BnaC08g24530D";
chrC08	PacBio	exon	26559878	26560071	.	-	.	gene_id "PB.33925"; transcript_id "PB.33925.2"; refgeneID "BnaC08g24530D";
chrC08	PacBio	exon	26560176	26560953	.	-	.	gene_id "PB.33925"; transcript_id "PB.33925.2"; refgeneID "BnaC08g24530D";
chrC08	PacBio	exon	26561089	26561174	.	-	.	gene_id "PB.33925"; transcript_id "PB.33925.2"; refgeneID "BnaC08g24530D";
chrC08	PacBio	transcript	26559087	26561166	.	-	.	gene_id "PB.33925"; transcript_id "PB.33925.3"; refgeneID "BnaC08g24530D";
chrC08	PacBio	exon	26559087	26559620	.	-	.	gene_id "PB.33925"; transcript_id "PB.33925.3"; refgeneID "BnaC08g24530D";
chrC08	PacBio	exon	26559707	26559808	.	-	.	gene_id "PB.33925"; transcript_id "PB.33925.3"; refgeneID "BnaC08g24530D";
chrC08	PacBio	exon	26559878	26560071	.	-	.	gene_id "PB.33925"; transcript_id "PB.33925.3"; refgeneID "BnaC08g24530D";
chrC08	PacBio	exon	26560176	26560622	.	-	.	gene_id "PB.33925"; transcript_id "PB.33925.3"; refgeneID "BnaC08g24530D";
chrC08	PacBio	exon	26560839	26560953	.	-	.	gene_id "PB.33925"; transcript_id "PB.33925.3"; refgeneID "BnaC08g24530D";
chrC08	PacBio	exon	26561089	26561166	.	-	.	gene_id "PB.33925"; transcript_id "PB.33925.3"; refgeneID "BnaC08g24530D";
chrC08	PacBio	transcript	26559094	26561165	.	-	.	gene_id "PB.33925"; transcript_id "PB.33925.4"; refgeneID "BnaC08g24530D";
chrC08	PacBio	exon	26559094	26559620	.	-	.	gene_id "PB.33925"; transcript_id "PB.33925.4"; refgeneID "BnaC08g24530D";
chrC08	PacBio	exon	26559707	26559808	.	-	.	gene_id "PB.33925"; transcript_id "PB.33925.4"; refgeneID "BnaC08g24530D";
chrC08	PacBio	exon	26559878	26560071	.	-	.	gene_id "PB.33925"; transcript_id "PB.33925.4"; refgeneID "BnaC08g24530D";
chrC08	PacBio	exon	26560176	26560271	.	-	.	gene_id "PB.33925"; transcript_id "PB.33925.4"; refgeneID "BnaC08g24530D";
chrC08	PacBio	exon	26560399	26560622	.	-	.	gene_id "PB.33925"; transcript_id "PB.33925.4"; refgeneID "BnaC08g24530D";
chrC08	PacBio	exon	26560839	26560953	.	-	.	gene_id "PB.33925"; transcript_id "PB.33925.4"; refgeneID "BnaC08g24530D";
chrC08	PacBio	exon	26561089	26561165	.	-	.	gene_id "PB.33925"; transcript_id "PB.33925.4"; refgeneID "BnaC08g24530D";
chrC08	PacBio	transcript	26559098	26561177	.	-	.	gene_id "PB.33925"; transcript_id "PB.33925.5"; refgeneID "BnaC08g24530D";
chrC08	PacBio	exon	26559098	26559620	.	-	.	gene_id "PB.33925"; transcript_id "PB.33925.5"; refgeneID "BnaC08g24530D";
chrC08	PacBio	exon	26559707	26559808	.	-	.	gene_id "PB.33925"; transcript_id "PB.33925.5"; refgeneID "BnaC08g24530D";
chrC08	PacBio	exon	26559878	26560071	.	-	.	gene_id "PB.33925"; transcript_id "PB.33925.5"; refgeneID "BnaC08g24530D";
chrC08	PacBio	exon	26560176	26560438	.	-	.	gene_id "PB.33925"; transcript_id "PB.33925.5"; refgeneID "BnaC08g24530D";
chrC08	PacBio	exon	26560839	26560953	.	-	.	gene_id "PB.33925"; transcript_id "PB.33925.5"; refgeneID "BnaC08g24530D";
chrC08	PacBio	exon	26561089	26561177	.	-	.	gene_id "PB.33925"; transcript_id "PB.33925.5"; refgeneID "BnaC08g24530D";
chrC08	PacBio	transcript	26559101	26561086	.	-	.	gene_id "PB.33925"; transcript_id "PB.33925.6"; refgeneID "BnaC08g24530D";
chrC08	PacBio	exon	26559101	26559620	.	-	.	gene_id "PB.33925"; transcript_id "PB.33925.6"; refgeneID "BnaC08g24530D";
chrC08	PacBio	exon	26559707	26559808	.	-	.	gene_id "PB.33925"; transcript_id "PB.33925.6"; refgeneID "BnaC08g24530D";
chrC08	PacBio	exon	26559878	26560071	.	-	.	gene_id "PB.33925"; transcript_id "PB.33925.6"; refgeneID "BnaC08g24530D";
chrC08	PacBio	exon	26560176	26560622	.	-	.	gene_id "PB.33925"; transcript_id "PB.33925.6"; refgeneID "BnaC08g24530D";
chrC08	PacBio	exon	26560839	26561086	.	-	.	gene_id "PB.33925"; transcript_id "PB.33925.6"; refgeneID "BnaC08g24530D";
chrC08	PacBio	transcript	26559101	26561165	.	-	.	gene_id "PB.33925"; transcript_id "PB.33925.7"; refgeneID "BnaC08g24530D";
chrC08	PacBio	exon	26559101	26559620	.	-	.	gene_id "PB.33925"; transcript_id "PB.33925.7"; refgeneID "BnaC08g24530D";
chrC08	PacBio	exon	26559707	26559808	.	-	.	gene_id "PB.33925"; transcript_id "PB.33925.7"; refgeneID "BnaC08g24530D";
chrC08	PacBio	exon	26559878	26560071	.	-	.	gene_id "PB.33925"; transcript_id "PB.33925.7"; refgeneID "BnaC08g24530D";
chrC08	PacBio	exon	26560176	26560622	.	-	.	gene_id "PB.33925"; transcript_id "PB.33925.7"; refgeneID "BnaC08g24530D";
chrC08	PacBio	exon	26560839	26560960	.	-	.	gene_id "PB.33925"; transcript_id "PB.33925.7"; refgeneID "BnaC08g24530D";
chrC08	PacBio	exon	26561089	26561165	.	-	.	gene_id "PB.33925"; transcript_id "PB.33925.7"; refgeneID "BnaC08g24530D";
chrC08_random	PacBio	transcript	2078016	2080642	.	+	.	gene_id "PB.34817"; transcript_id "PB.34817.1"; refgeneID "BnaC08g47240D";
chrC08_random	PacBio	exon	2078016	2078109	.	+	.	gene_id "PB.34817"; transcript_id "PB.34817.1"; refgeneID "BnaC08g47240D";
chrC08_random	PacBio	exon	2078457	2079112	.	+	.	gene_id "PB.34817"; transcript_id "PB.34817.1"; refgeneID "BnaC08g47240D";
chrC08_random	PacBio	exon	2079234	2079346	.	+	.	gene_id "PB.34817"; transcript_id "PB.34817.1"; refgeneID "BnaC08g47240D";
chrC08_random	PacBio	exon	2079423	2079661	.	+	.	gene_id "PB.34817"; transcript_id "PB.34817.1"; refgeneID "BnaC08g47240D";
chrC08_random	PacBio	exon	2079732	2080642	.	+	.	gene_id "PB.34817"; transcript_id "PB.34817.1"; refgeneID "BnaC08g47240D";
chrC08_random	PacBio	transcript	2078018	2080642	.	+	.	gene_id "PB.34817"; transcript_id "PB.34817.2"; refgeneID "BnaC08g47240D";
chrC08_random	PacBio	exon	2078018	2078109	.	+	.	gene_id "PB.34817"; transcript_id "PB.34817.2"; refgeneID "BnaC08g47240D";
chrC08_random	PacBio	exon	2078457	2079346	.	+	.	gene_id "PB.34817"; transcript_id "PB.34817.2"; refgeneID "BnaC08g47240D";
chrC08_random	PacBio	exon	2079423	2080289	.	+	.	gene_id "PB.34817"; transcript_id "PB.34817.2"; refgeneID "BnaC08g47240D";
chrC08_random	PacBio	exon	2080386	2080642	.	+	.	gene_id "PB.34817"; transcript_id "PB.34817.2"; refgeneID "BnaC08g47240D";
chrC08_random	PacBio	transcript	2078021	2080621	.	+	.	gene_id "PB.34817"; transcript_id "PB.34817.3"; refgeneID "BnaC08g47240D";
chrC08_random	PacBio	exon	2078021	2078109	.	+	.	gene_id "PB.34817"; transcript_id "PB.34817.3"; refgeneID "BnaC08g47240D";
chrC08_random	PacBio	exon	2078457	2078567	.	+	.	gene_id "PB.34817"; transcript_id "PB.34817.3"; refgeneID "BnaC08g47240D";
chrC08_random	PacBio	exon	2079234	2079346	.	+	.	gene_id "PB.34817"; transcript_id "PB.34817.3"; refgeneID "BnaC08g47240D";
chrC08_random	PacBio	exon	2079423	2079661	.	+	.	gene_id "PB.34817"; transcript_id "PB.34817.3"; refgeneID "BnaC08g47240D";
chrC08_random	PacBio	exon	2079732	2080044	.	+	.	gene_id "PB.34817"; transcript_id "PB.34817.3"; refgeneID "BnaC08g47240D";
chrC08_random	PacBio	exon	2080099	2080289	.	+	.	gene_id "PB.34817"; transcript_id "PB.34817.3"; refgeneID "BnaC08g47240D";
chrC08_random	PacBio	exon	2080386	2080621	.	+	.	gene_id "PB.34817"; transcript_id "PB.34817.3"; refgeneID "BnaC08g47240D";
chrC08_random	PacBio	transcript	2078021	2080642	.	+	.	gene_id "PB.34817"; transcript_id "PB.34817.4"; refgeneID "BnaC08g47240D";
chrC08_random	PacBio	exon	2078021	2078109	.	+	.	gene_id "PB.34817"; transcript_id "PB.34817.4"; refgeneID "BnaC08g47240D";
chrC08_random	PacBio	exon	2078457	2079042	.	+	.	gene_id "PB.34817"; transcript_id "PB.34817.4"; refgeneID "BnaC08g47240D";
chrC08_random	PacBio	exon	2079234	2079346	.	+	.	gene_id "PB.34817"; transcript_id "PB.34817.4"; refgeneID "BnaC08g47240D";
chrC08_random	PacBio	exon	2079423	2079661	.	+	.	gene_id "PB.34817"; transcript_id "PB.34817.4"; refgeneID "BnaC08g47240D";
chrC08_random	PacBio	exon	2079732	2080289	.	+	.	gene_id "PB.34817"; transcript_id "PB.34817.4"; refgeneID "BnaC08g47240D";
chrC08_random	PacBio	exon	2080386	2080642	.	+	.	gene_id "PB.34817"; transcript_id "PB.34817.4"; refgeneID "BnaC08g47240D";
chrC08_random	PacBio	transcript	2078021	2080639	.	+	.	gene_id "PB.34817"; transcript_id "PB.34817.5"; refgeneID "BnaC08g47240D";
chrC08_random	PacBio	exon	2078021	2078109	.	+	.	gene_id "PB.34817"; transcript_id "PB.34817.5"; refgeneID "BnaC08g47240D";
chrC08_random	PacBio	exon	2078457	2078567	.	+	.	gene_id "PB.34817"; transcript_id "PB.34817.5"; refgeneID "BnaC08g47240D";
chrC08_random	PacBio	exon	2079234	2079346	.	+	.	gene_id "PB.34817"; transcript_id "PB.34817.5"; refgeneID "BnaC08g47240D";
chrC08_random	PacBio	exon	2079423	2079661	.	+	.	gene_id "PB.34817"; transcript_id "PB.34817.5"; refgeneID "BnaC08g47240D";
chrC08_random	PacBio	exon	2079732	2079890	.	+	.	gene_id "PB.34817"; transcript_id "PB.34817.5"; refgeneID "BnaC08g47240D";
chrC08_random	PacBio	exon	2079962	2080289	.	+	.	gene_id "PB.34817"; transcript_id "PB.34817.5"; refgeneID "BnaC08g47240D";
chrC08_random	PacBio	exon	2080386	2080639	.	+	.	gene_id "PB.34817"; transcript_id "PB.34817.5"; refgeneID "BnaC08g47240D";
chrC08_random	PacBio	transcript	2078021	2081335	.	+	.	gene_id "PB.34817"; transcript_id "PB.34817.6"; refgeneID "BnaC08g47240D";
chrC08_random	PacBio	exon	2078021	2078109	.	+	.	gene_id "PB.34817"; transcript_id "PB.34817.6"; refgeneID "BnaC08g47240D";
chrC08_random	PacBio	exon	2078457	2078567	.	+	.	gene_id "PB.34817"; transcript_id "PB.34817.6"; refgeneID "BnaC08g47240D";
chrC08_random	PacBio	exon	2079234	2079346	.	+	.	gene_id "PB.34817"; transcript_id "PB.34817.6"; refgeneID "BnaC08g47240D";
chrC08_random	PacBio	exon	2079423	2079661	.	+	.	gene_id "PB.34817"; transcript_id "PB.34817.6"; refgeneID "BnaC08g47240D";
chrC08_random	PacBio	exon	2079732	2080289	.	+	.	gene_id "PB.34817"; transcript_id "PB.34817.6"; refgeneID "BnaC08g47240D";
chrC08_random	PacBio	exon	2080386	2081335	.	+	.	gene_id "PB.34817"; transcript_id "PB.34817.6"; refgeneID "BnaC08g47240D";
chrC08_random	PacBio	transcript	2078021	2080687	.	+	.	gene_id "PB.34817"; transcript_id "PB.34817.7"; refgeneID "BnaC08g47240D";
chrC08_random	PacBio	exon	2078021	2078109	.	+	.	gene_id "PB.34817"; transcript_id "PB.34817.7"; refgeneID "BnaC08g47240D";
chrC08_random	PacBio	exon	2078457	2079346	.	+	.	gene_id "PB.34817"; transcript_id "PB.34817.7"; refgeneID "BnaC08g47240D";
chrC08_random	PacBio	exon	2079423	2079661	.	+	.	gene_id "PB.34817"; transcript_id "PB.34817.7"; refgeneID "BnaC08g47240D";
chrC08_random	PacBio	exon	2079732	2080289	.	+	.	gene_id "PB.34817"; transcript_id "PB.34817.7"; refgeneID "BnaC08g47240D";
chrC08_random	PacBio	exon	2080386	2080687	.	+	.	gene_id "PB.34817"; transcript_id "PB.34817.7"; refgeneID "BnaC08g47240D";
chrC08_random	PacBio	transcript	2078021	2080643	.	+	.	gene_id "PB.34817"; transcript_id "PB.34817.8"; refgeneID "BnaC08g47240D";
chrC08_random	PacBio	exon	2078021	2078109	.	+	.	gene_id "PB.34817"; transcript_id "PB.34817.8"; refgeneID "BnaC08g47240D";
chrC08_random	PacBio	exon	2078457	2079112	.	+	.	gene_id "PB.34817"; transcript_id "PB.34817.8"; refgeneID "BnaC08g47240D";
chrC08_random	PacBio	exon	2079234	2079346	.	+	.	gene_id "PB.34817"; transcript_id "PB.34817.8"; refgeneID "BnaC08g47240D";
chrC08_random	PacBio	exon	2079423	2079661	.	+	.	gene_id "PB.34817"; transcript_id "PB.34817.8"; refgeneID "BnaC08g47240D";
chrC08_random	PacBio	exon	2079732	2080289	.	+	.	gene_id "PB.34817"; transcript_id "PB.34817.8"; refgeneID "BnaC08g47240D";
chrC08_random	PacBio	exon	2080386	2080643	.	+	.	gene_id "PB.34817"; transcript_id "PB.34817.8"; refgeneID "BnaC08g47240D";
chrC08_random	PacBio	transcript	2078022	2080651	.	+	.	gene_id "PB.34817"; transcript_id "PB.34817.9"; refgeneID "BnaC08g47240D";
chrC08_random	PacBio	exon	2078022	2078109	.	+	.	gene_id "PB.34817"; transcript_id "PB.34817.9"; refgeneID "BnaC08g47240D";
chrC08_random	PacBio	exon	2078457	2078567	.	+	.	gene_id "PB.34817"; transcript_id "PB.34817.9"; refgeneID "BnaC08g47240D";
chrC08_random	PacBio	exon	2078816	2079346	.	+	.	gene_id "PB.34817"; transcript_id "PB.34817.9"; refgeneID "BnaC08g47240D";
chrC08_random	PacBio	exon	2079423	2079661	.	+	.	gene_id "PB.34817"; transcript_id "PB.34817.9"; refgeneID "BnaC08g47240D";
chrC08_random	PacBio	exon	2079732	2080289	.	+	.	gene_id "PB.34817"; transcript_id "PB.34817.9"; refgeneID "BnaC08g47240D";
chrC08_random	PacBio	exon	2080386	2080651	.	+	.	gene_id "PB.34817"; transcript_id "PB.34817.9"; refgeneID "BnaC08g47240D";
chrC08_random	PacBio	transcript	2078159	2080713	.	+	.	gene_id "PB.34817"; transcript_id "PB.34817.10"; refgeneID "BnaC08g47240D";
chrC08_random	PacBio	exon	2078159	2078567	.	+	.	gene_id "PB.34817"; transcript_id "PB.34817.10"; refgeneID "BnaC08g47240D";
chrC08_random	PacBio	exon	2078816	2079042	.	+	.	gene_id "PB.34817"; transcript_id "PB.34817.10"; refgeneID "BnaC08g47240D";
chrC08_random	PacBio	exon	2079234	2079350	.	+	.	gene_id "PB.34817"; transcript_id "PB.34817.10"; refgeneID "BnaC08g47240D";
chrC08_random	PacBio	exon	2079423	2079661	.	+	.	gene_id "PB.34817"; transcript_id "PB.34817.10"; refgeneID "BnaC08g47240D";
chrC08_random	PacBio	exon	2079732	2080289	.	+	.	gene_id "PB.34817"; transcript_id "PB.34817.10"; refgeneID "BnaC08g47240D";
chrC08_random	PacBio	exon	2080386	2080713	.	+	.	gene_id "PB.34817"; transcript_id "PB.34817.10"; refgeneID "BnaC08g47240D";
chrC08_random	PacBio	transcript	2078176	2080657	.	+	.	gene_id "PB.34817"; transcript_id "PB.34817.11"; refgeneID "BnaC08g47240D";
chrC08_random	PacBio	exon	2078176	2078567	.	+	.	gene_id "PB.34817"; transcript_id "PB.34817.11"; refgeneID "BnaC08g47240D";
chrC08_random	PacBio	exon	2078816	2079042	.	+	.	gene_id "PB.34817"; transcript_id "PB.34817.11"; refgeneID "BnaC08g47240D";
chrC08_random	PacBio	exon	2079234	2079346	.	+	.	gene_id "PB.34817"; transcript_id "PB.34817.11"; refgeneID "BnaC08g47240D";
chrC08_random	PacBio	exon	2079423	2079661	.	+	.	gene_id "PB.34817"; transcript_id "PB.34817.11"; refgeneID "BnaC08g47240D";
chrC08_random	PacBio	exon	2079732	2080289	.	+	.	gene_id "PB.34817"; transcript_id "PB.34817.11"; refgeneID "BnaC08g47240D";
chrC08_random	PacBio	exon	2080386	2080657	.	+	.	gene_id "PB.34817"; transcript_id "PB.34817.11"; refgeneID "BnaC08g47240D";
chrCnn_random	PacBio	transcript	1223016	1225656	.	+	.	gene_id "PB.37043"; transcript_id "PB.37043.1"; refgeneID "BnaCnng00990D";
chrCnn_random	PacBio	exon	1223016	1223096	.	+	.	gene_id "PB.37043"; transcript_id "PB.37043.1"; refgeneID "BnaCnng00990D";
chrCnn_random	PacBio	exon	1223583	1223751	.	+	.	gene_id "PB.37043"; transcript_id "PB.37043.1"; refgeneID "BnaCnng00990D";
chrCnn_random	PacBio	exon	1224100	1224177	.	+	.	gene_id "PB.37043"; transcript_id "PB.37043.1"; refgeneID "BnaCnng00990D";
chrCnn_random	PacBio	exon	1224555	1224706	.	+	.	gene_id "PB.37043"; transcript_id "PB.37043.1"; refgeneID "BnaCnng00990D";
chrCnn_random	PacBio	exon	1224822	1225121	.	+	.	gene_id "PB.37043"; transcript_id "PB.37043.1"; refgeneID "BnaCnng00990D";
chrCnn_random	PacBio	exon	1225200	1225656	.	+	.	gene_id "PB.37043"; transcript_id "PB.37043.1"; refgeneID "BnaCnng00990D";
chrCnn_random	PacBio	transcript	33346646	33348817	.	+	.	gene_id "PB.38257"; transcript_id "PB.38257.1"; refgeneID "BnaCnng35170D";
chrCnn_random	PacBio	exon	33346646	33346758	.	+	.	gene_id "PB.38257"; transcript_id "PB.38257.1"; refgeneID "BnaCnng35170D";
chrCnn_random	PacBio	exon	33346839	33346887	.	+	.	gene_id "PB.38257"; transcript_id "PB.38257.1"; refgeneID "BnaCnng35170D";
chrCnn_random	PacBio	exon	33347037	33347125	.	+	.	gene_id "PB.38257"; transcript_id "PB.38257.1"; refgeneID "BnaCnng35170D";
chrCnn_random	PacBio	exon	33347208	33347264	.	+	.	gene_id "PB.38257"; transcript_id "PB.38257.1"; refgeneID "BnaCnng35170D";
chrCnn_random	PacBio	exon	33347355	33347417	.	+	.	gene_id "PB.38257"; transcript_id "PB.38257.1"; refgeneID "BnaCnng35170D";
chrCnn_random	PacBio	exon	33347507	33347572	.	+	.	gene_id "PB.38257"; transcript_id "PB.38257.1"; refgeneID "BnaCnng35170D";
chrCnn_random	PacBio	exon	33347675	33347761	.	+	.	gene_id "PB.38257"; transcript_id "PB.38257.1"; refgeneID "BnaCnng35170D";
chrCnn_random	PacBio	exon	33347879	33347972	.	+	.	gene_id "PB.38257"; transcript_id "PB.38257.1"; refgeneID "BnaCnng35170D";
chrCnn_random	PacBio	exon	33348083	33348817	.	+	.	gene_id "PB.38257"; transcript_id "PB.38257.1"; refgeneID "BnaCnng35170D";
chrCnn_random	PacBio	transcript	33346660	33348730	.	+	.	gene_id "PB.38257"; transcript_id "PB.38257.2"; refgeneID "BnaCnng35170D";
chrCnn_random	PacBio	exon	33346660	33346758	.	+	.	gene_id "PB.38257"; transcript_id "PB.38257.2"; refgeneID "BnaCnng35170D";
chrCnn_random	PacBio	exon	33346839	33346887	.	+	.	gene_id "PB.38257"; transcript_id "PB.38257.2"; refgeneID "BnaCnng35170D";
chrCnn_random	PacBio	exon	33347037	33347264	.	+	.	gene_id "PB.38257"; transcript_id "PB.38257.2"; refgeneID "BnaCnng35170D";
chrCnn_random	PacBio	exon	33347355	33347417	.	+	.	gene_id "PB.38257"; transcript_id "PB.38257.2"; refgeneID "BnaCnng35170D";
chrCnn_random	PacBio	exon	33347507	33347572	.	+	.	gene_id "PB.38257"; transcript_id "PB.38257.2"; refgeneID "BnaCnng35170D";
chrCnn_random	PacBio	exon	33347675	33347761	.	+	.	gene_id "PB.38257"; transcript_id "PB.38257.2"; refgeneID "BnaCnng35170D";
chrCnn_random	PacBio	exon	33347879	33347972	.	+	.	gene_id "PB.38257"; transcript_id "PB.38257.2"; refgeneID "BnaCnng35170D";
chrCnn_random	PacBio	exon	33348083	33348730	.	+	.	gene_id "PB.38257"; transcript_id "PB.38257.2"; refgeneID "BnaCnng35170D";
chrCnn_random	PacBio	transcript	17870505	17873470	.	-	.	gene_id "PB.37711"; transcript_id "PB.37711.1"; refgeneID "BnaCnng19170D";
chrCnn_random	PacBio	exon	17870505	17870735	.	-	.	gene_id "PB.37711"; transcript_id "PB.37711.1"; refgeneID "BnaCnng19170D";
chrCnn_random	PacBio	exon	17870820	17870902	.	-	.	gene_id "PB.37711"; transcript_id "PB.37711.1"; refgeneID "BnaCnng19170D";
chrCnn_random	PacBio	exon	17871029	17871062	.	-	.	gene_id "PB.37711"; transcript_id "PB.37711.1"; refgeneID "BnaCnng19170D";
chrCnn_random	PacBio	exon	17871794	17872023	.	-	.	gene_id "PB.37711"; transcript_id "PB.37711.1"; refgeneID "BnaCnng19170D";
chrCnn_random	PacBio	exon	17872104	17872160	.	-	.	gene_id "PB.37711"; transcript_id "PB.37711.1"; refgeneID "BnaCnng19170D";
chrCnn_random	PacBio	exon	17872249	17872298	.	-	.	gene_id "PB.37711"; transcript_id "PB.37711.1"; refgeneID "BnaCnng19170D";
chrCnn_random	PacBio	exon	17872415	17872472	.	-	.	gene_id "PB.37711"; transcript_id "PB.37711.1"; refgeneID "BnaCnng19170D";
chrCnn_random	PacBio	exon	17872536	17872582	.	-	.	gene_id "PB.37711"; transcript_id "PB.37711.1"; refgeneID "BnaCnng19170D";
chrCnn_random	PacBio	exon	17872671	17872806	.	-	.	gene_id "PB.37711"; transcript_id "PB.37711.1"; refgeneID "BnaCnng19170D";
chrCnn_random	PacBio	exon	17872889	17872963	.	-	.	gene_id "PB.37711"; transcript_id "PB.37711.1"; refgeneID "BnaCnng19170D";
chrCnn_random	PacBio	exon	17873046	17873111	.	-	.	gene_id "PB.37711"; transcript_id "PB.37711.1"; refgeneID "BnaCnng19170D";
chrCnn_random	PacBio	exon	17873201	17873293	.	-	.	gene_id "PB.37711"; transcript_id "PB.37711.1"; refgeneID "BnaCnng19170D";
chrCnn_random	PacBio	exon	17873404	17873470	.	-	.	gene_id "PB.37711"; transcript_id "PB.37711.1"; refgeneID "BnaCnng19170D";
chrCnn_random	PacBio	transcript	17870515	17873405	.	-	.	gene_id "PB.37711"; transcript_id "PB.37711.2"; refgeneID "BnaCnng19170D";
chrCnn_random	PacBio	exon	17870515	17870735	.	-	.	gene_id "PB.37711"; transcript_id "PB.37711.2"; refgeneID "BnaCnng19170D";
chrCnn_random	PacBio	exon	17870820	17870902	.	-	.	gene_id "PB.37711"; transcript_id "PB.37711.2"; refgeneID "BnaCnng19170D";
chrCnn_random	PacBio	exon	17871029	17871062	.	-	.	gene_id "PB.37711"; transcript_id "PB.37711.2"; refgeneID "BnaCnng19170D";
chrCnn_random	PacBio	exon	17871489	17871584	.	-	.	gene_id "PB.37711"; transcript_id "PB.37711.2"; refgeneID "BnaCnng19170D";
chrCnn_random	PacBio	exon	17871794	17872023	.	-	.	gene_id "PB.37711"; transcript_id "PB.37711.2"; refgeneID "BnaCnng19170D";
chrCnn_random	PacBio	exon	17872104	17872160	.	-	.	gene_id "PB.37711"; transcript_id "PB.37711.2"; refgeneID "BnaCnng19170D";
chrCnn_random	PacBio	exon	17872249	17872298	.	-	.	gene_id "PB.37711"; transcript_id "PB.37711.2"; refgeneID "BnaCnng19170D";
chrCnn_random	PacBio	exon	17872415	17872472	.	-	.	gene_id "PB.37711"; transcript_id "PB.37711.2"; refgeneID "BnaCnng19170D";
chrCnn_random	PacBio	exon	17872536	17872582	.	-	.	gene_id "PB.37711"; transcript_id "PB.37711.2"; refgeneID "BnaCnng19170D";
chrCnn_random	PacBio	exon	17872671	17872806	.	-	.	gene_id "PB.37711"; transcript_id "PB.37711.2"; refgeneID "BnaCnng19170D";
chrCnn_random	PacBio	exon	17872889	17872963	.	-	.	gene_id "PB.37711"; transcript_id "PB.37711.2"; refgeneID "BnaCnng19170D";
chrCnn_random	PacBio	exon	17873046	17873111	.	-	.	gene_id "PB.37711"; transcript_id "PB.37711.2"; refgeneID "BnaCnng19170D";
chrCnn_random	PacBio	exon	17873201	17873405	.	-	.	gene_id "PB.37711"; transcript_id "PB.37711.2"; refgeneID "BnaCnng19170D";
chrCnn_random	PacBio	transcript	17870542	17873473	.	-	.	gene_id "PB.37711"; transcript_id "PB.37711.3"; refgeneID "BnaCnng19170D";
chrCnn_random	PacBio	exon	17870542	17870735	.	-	.	gene_id "PB.37711"; transcript_id "PB.37711.3"; refgeneID "BnaCnng19170D";
chrCnn_random	PacBio	exon	17870820	17870902	.	-	.	gene_id "PB.37711"; transcript_id "PB.37711.3"; refgeneID "BnaCnng19170D";
chrCnn_random	PacBio	exon	17871029	17872023	.	-	.	gene_id "PB.37711"; transcript_id "PB.37711.3"; refgeneID "BnaCnng19170D";
chrCnn_random	PacBio	exon	17872104	17872160	.	-	.	gene_id "PB.37711"; transcript_id "PB.37711.3"; refgeneID "BnaCnng19170D";
chrCnn_random	PacBio	exon	17872249	17872298	.	-	.	gene_id "PB.37711"; transcript_id "PB.37711.3"; refgeneID "BnaCnng19170D";
chrCnn_random	PacBio	exon	17872415	17872582	.	-	.	gene_id "PB.37711"; transcript_id "PB.37711.3"; refgeneID "BnaCnng19170D";
chrCnn_random	PacBio	exon	17872671	17872806	.	-	.	gene_id "PB.37711"; transcript_id "PB.37711.3"; refgeneID "BnaCnng19170D";
chrCnn_random	PacBio	exon	17872889	17872963	.	-	.	gene_id "PB.37711"; transcript_id "PB.37711.3"; refgeneID "BnaCnng19170D";
chrCnn_random	PacBio	exon	17873046	17873111	.	-	.	gene_id "PB.37711"; transcript_id "PB.37711.3"; refgeneID "BnaCnng19170D";
chrCnn_random	PacBio	exon	17873201	17873293	.	-	.	gene_id "PB.37711"; transcript_id "PB.37711.3"; refgeneID "BnaCnng19170D";
chrCnn_random	PacBio	exon	17873404	17873473	.	-	.	gene_id "PB.37711"; transcript_id "PB.37711.3"; refgeneID "BnaCnng19170D";
chrCnn_random	PacBio	transcript	17870548	17873473	.	-	.	gene_id "PB.37711"; transcript_id "PB.37711.4"; refgeneID "BnaCnng19170D";
chrCnn_random	PacBio	exon	17870548	17870735	.	-	.	gene_id "PB.37711"; transcript_id "PB.37711.4"; refgeneID "BnaCnng19170D";
chrCnn_random	PacBio	exon	17870820	17870902	.	-	.	gene_id "PB.37711"; transcript_id "PB.37711.4"; refgeneID "BnaCnng19170D";
chrCnn_random	PacBio	exon	17871029	17872023	.	-	.	gene_id "PB.37711"; transcript_id "PB.37711.4"; refgeneID "BnaCnng19170D";
chrCnn_random	PacBio	exon	17872104	17872160	.	-	.	gene_id "PB.37711"; transcript_id "PB.37711.4"; refgeneID "BnaCnng19170D";
chrCnn_random	PacBio	exon	17872249	17872298	.	-	.	gene_id "PB.37711"; transcript_id "PB.37711.4"; refgeneID "BnaCnng19170D";
chrCnn_random	PacBio	exon	17872415	17872472	.	-	.	gene_id "PB.37711"; transcript_id "PB.37711.4"; refgeneID "BnaCnng19170D";
chrCnn_random	PacBio	exon	17872536	17872582	.	-	.	gene_id "PB.37711"; transcript_id "PB.37711.4"; refgeneID "BnaCnng19170D";
chrCnn_random	PacBio	exon	17872671	17872806	.	-	.	gene_id "PB.37711"; transcript_id "PB.37711.4"; refgeneID "BnaCnng19170D";
chrCnn_random	PacBio	exon	17872889	17872963	.	-	.	gene_id "PB.37711"; transcript_id "PB.37711.4"; refgeneID "BnaCnng19170D";
chrCnn_random	PacBio	exon	17873046	17873111	.	-	.	gene_id "PB.37711"; transcript_id "PB.37711.4"; refgeneID "BnaCnng19170D";
chrCnn_random	PacBio	exon	17873201	17873293	.	-	.	gene_id "PB.37711"; transcript_id "PB.37711.4"; refgeneID "BnaCnng19170D";
chrCnn_random	PacBio	exon	17873404	17873473	.	-	.	gene_id "PB.37711"; transcript_id "PB.37711.4"; refgeneID "BnaCnng19170D";
chrCnn_random	PacBio	transcript	17870551	17873467	.	-	.	gene_id "PB.37711"; transcript_id "PB.37711.5"; refgeneID "BnaCnng19170D";
[truncated: 75 more rows]
