# Supplementary material for: Genome-Wide Characterization of Serine/Arginine-Rich Gene Family and Its Genetic Effects on Agronomic Traits of Brassica napus
Source: Front Plant Sci. 2022 Feb 16;13:829668. doi: 10.3389/fpls.2022.829668 (PMC8889041; doi:10.3389/fpls.2022.829668)
Supplement: Supplementary file 12 [file Table_7.xlsx]

## Sheet: Table S7
Table S7 The blast results of EST
Query id	Subject id	Identity	Alignment length	Mismatches	Gap openings	Q.start	Q.end	S.start	S.end	E-value	Bit score
gnl|SRA|SRR329661.287094.2	PB.5951.1	96.51	344	10	2	162	505	1117	776	2e-166	571
gnl|SRA|SRR329661.287094.2	PB.5951.1	97.89	142	3	0	3	144	1282	1141	3e-72	258
gnl|SRA|SRR329661.196843.2	PB.5951.1	100	333	0	0	1	333	1473	1141	5e-179	613
gnl|SRA|SRR329661.196843.2	PB.5951.1	100	147	0	0	351	497	1117	971	2e-82	291
gnl|SRA|SRR329661.150984.2	PB.5951.1	99.69	325	0	1	5	328	1465	1141	3e-171	587
gnl|SRA|SRR329661.150984.2	PB.5951.1	98.85	174	0	2	346	519	1117	946	6e-89	313
gnl|SRA|SRR329661.593967.2	PB.5951.1	98.99	396	2	2	1	394	1074	679	0	737
gnl|SRA|SRR329661.593967.2	PB.5951.1	98.06	103	1	1	400	501	322	220	6e-49	180
gnl|SRA|SRR329661.97740.2	PB.5951.1	97.11	242	7	0	1	242	876	1117	2e-122	424
gnl|SRA|SRR329661.97740.2	PB.5951.1	97.89	142	3	0	260	401	1141	1282	3e-72	258
gnl|SRA|SRR329661.97740.2	PB.5951.1	94.12	68	3	1	410	476	1280	1347	3e-23	95.6
gnl|SRA|SRR329671.321835.2	PB.5951.1	99.74	383	1	0	1	383	735	1117	0	751
gnl|SRA|SRR329671.321835.2	PB.5951.1	98.99	99	0	1	401	499	1141	1238	6e-49	180
gnl|SRA|SRR329671.270575.2	PB.5951.1	96.93	326	9	1	1	326	793	1117	6e-163	559
gnl|SRA|SRR329671.270575.2	PB.5951.1	97.89	142	3	0	344	485	1141	1282	3e-72	258
gnl|SRA|SRR329671.217106.2	PB.5951.1	100	287	0	0	4	290	831	1117	6e-166	569
gnl|SRA|SRR329671.217106.2	PB.5951.1	97.41	193	1	3	308	498	1141	1331	3e-91	321
gnl|SRA|SRR329674.696980.2	PB.5951.1	97.26	329	9	0	1	329	789	1117	2e-169	581
gnl|SRA|SRR329674.696980.2	PB.5951.1	98	100	1	1	347	445	1141	1240	4e-47	174
gnl|SRA|SRR329674.232877.2	PB.5951.1	100	246	0	0	4	249	872	1117	2e-141	488
gnl|SRA|SRR329674.232877.2	PB.5951.1	93.72	207	3	9	267	468	1141	1342	3e-66	238
gnl|SRA|SRR329674.434405.2	PB.5951.1	98.58	282	0	4	202	481	1141	1420	8e-144	496
gnl|SRA|SRR329674.434405.2	PB.5951.1	100	184	0	0	1	184	934	1117	2e-104	365
gnl|SRA|SRR329670.104177.2	PB.5951.1	97.07	273	7	1	25	297	846	1117	5e-136	470
gnl|SRA|SRR329670.104177.2	PB.5951.1	96.51	86	1	2	315	398	1141	1226	5e-34	131
gnl|SRA|SRR329670.20490.2	PB.5951.1	99.42	345	0	2	11	355	1483	1141	1e-176	605
gnl|SRA|SRR329670.20490.2	PB.5951.1	96.79	156	1	3	373	527	1117	965	8e-70	250
gnl|SRA|SRR329671.326688.2	PB.26170.1	99	301	2	1	214	514	1595	1894	7e-166	569
gnl|SRA|SRR329671.326688.2	PB.26170.1	100	196	0	0	1	196	1382	1577	1e-111	389
gnl|SRA|SRR329671.459368.2	PB.26170.1	99.16	479	0	4	2	478	817	1293	0	886
gnl|SRA|SRR329671.270575.2	PB.26170.1	99.69	326	0	1	1	326	1253	1577	0	630
gnl|SRA|SRR329671.270575.2	PB.26170.1	99.37	158	0	1	344	501	1595	1751	4e-84	297
gnl|SRA|SRR329671.595814.2	PB.26170.1	98.51	469	1	5	49	511	1311	843	0	837
gnl|SRA|SRR329671.138070.2	PB.26170.1	99.34	305	0	2	194	496	1595	1899	4e-167	573
gnl|SRA|SRR329671.138070.2	PB.26170.1	100	176	0	0	1	176	1402	1577	1e-99	349
gnl|SRA|SRR329671.274807.2	PB.26170.1	100	325	0	0	1	325	1253	1577	0	644
gnl|SRA|SRR329671.274807.2	PB.26170.1	98.74	159	0	2	343	501	1595	1751	6e-80	283
gnl|SRA|SRR329671.356196.2	PB.26170.1	98.34	302	2	3	214	514	1595	1894	6e-157	539
gnl|SRA|SRR329671.356196.2	PB.26170.1	100	196	0	0	1	196	1382	1577	1e-111	389
gnl|SRA|SRR329671.653159.2	PB.26170.1	100	325	0	0	1	325	1253	1577	0	644
gnl|SRA|SRR329671.653159.2	PB.26170.1	97.37	152	0	4	343	490	1595	1746	3e-66	238
gnl|SRA|SRR329661.83921.2	PB.26170.1	99.82	551	0	1	1	551	812	1361	0	1076
gnl|SRA|SRR329661.326024.2	PB.26170.1	99.67	301	0	1	190	490	1595	1894	2e-169	581
gnl|SRA|SRR329661.326024.2	PB.26170.1	100	172	0	0	1	172	1406	1577	3e-97	341
gnl|SRA|SRR329661.287094.2	PB.26170.1	99.42	344	0	2	162	505	1577	1236	0	650
gnl|SRA|SRR329661.287094.2	PB.26170.1	100	144	0	0	1	144	1738	1595	1e-80	285
gnl|SRA|SRR329661.97740.2	PB.26170.1	99.61	254	0	1	260	512	1595	1848	2e-141	488
gnl|SRA|SRR329661.97740.2	PB.26170.1	100	242	0	0	1	242	1336	1577	5e-139	480
gnl|SRA|SRR329661.503745.2	PB.26170.1	99.58	239	0	1	1	239	1340	1577	2e-132	458
gnl|SRA|SRR329661.503745.2	PB.26170.1	97.93	242	0	5	257	493	1595	1836	3e-115	400
gnl|SRA|SRR329661.210043.2	PB.26170.1	97.47	277	7	0	1	277	1301	1577	3e-143	494
gnl|SRA|SRR329661.210043.2	PB.26170.1	97.2	143	3	1	295	437	1595	1736	5e-68	244
gnl|SRA|SRR329661.210043.2	PB.26170.1	94.92	59	3	0	435	493	1745	1803	1e-22	93.7
gnl|SRA|SRR329674.714555.2	PB.26170.1	100	257	0	0	1	257	1321	1577	5e-148	509
gnl|SRA|SRR329674.714555.2	PB.26170.1	97.89	237	0	5	275	510	1595	1827	3e-112	391
gnl|SRA|SRR329674.696980.2	PB.26170.1	100	329	0	0	1	329	1249	1577	0	652
gnl|SRA|SRR329674.696980.2	PB.26170.1	99	100	0	1	347	445	1595	1694	2e-49	182
gnl|SRA|SRR329670.111440.2	PB.26170.1	98.02	303	3	3	184	483	1595	1897	4e-155	533
gnl|SRA|SRR329670.111440.2	PB.26170.1	100	166	0	0	1	166	1412	1577	1e-93	329
gnl|SRA|SRR329670.104177.2	PB.26170.1	99.63	273	0	1	25	297	1306	1577	9e-153	525
gnl|SRA|SRR329670.104177.2	PB.26170.1	97.67	86	0	2	315	398	1595	1680	2e-36	139
gnl|SRA|SRR329670.20490.2	PB.26170.1	97.2	143	3	1	213	355	1736	1595	5e-68	244
gnl|SRA|SRR329670.20490.2	PB.26170.1	96	150	2	3	373	521	1577	1431	3e-63	228
gnl|SRA|SRR329670.20490.2	PB.26170.1	95.59	68	3	0	148	215	1812	1745	5e-28	111
