# Supplementary material for: Genome-Wide Characterization of Serine/Arginine-Rich Gene Family and Its Genetic Effects on Agronomic Traits of Brassica napus
Source: Front Plant Sci. 2022 Feb 16;13:829668. doi: 10.3389/fpls.2022.829668 (PMC8889041; doi:10.3389/fpls.2022.829668)
Supplement: Supplementary file 13 [file Table_8.xlsx]

## Sheet: Table S8
Table S8 SNPs of the SR genes identified in 324 core collections of rapeseed germplasm.
Chr	Start	End	Length	ID	SNP number	Subfamily	SNP location	Flowering time (PFT)	Full flowering time (FFT1)	Final flowering time (FFT2)	Early flowering stage (EFS)	Late-flowering stage (LFS)	Flowering period (FP)	Plant height (PH)	Branch number (BN)	Branch height (BH)	Main inflorescence length (MIL)	Main inflorescence silique number (MISN)	Main inflorescence silique density (MISD)
chrA03	271562	273654	2092	BnaA03g00590D	19	RS2Z	271572;271602;271696;271739;271776;271937;272110;272356;272636;272639;272672;272678;272697;272721;272733;272738;272993;273139;273166
chrA03	8046335	8048874	2539	BnaA03g17170D	50	RS2Z	8046355;8046456;8046486;8046517;8046609;8046749;8046784;8046835;8046838;8046860;8046895;8046932;8046939;8046972;8046973;8046994;8046995;8046999;8047044;8047169;8047210;8047243;8047407;8047413;8047425;8047439;8047456;8047543;8047582;8047586;8047598;8047683;8047787;8048453;8048474;8048477;8048480;8048610;8048648;8048675;8048677;8048703;8048706;8048727;8048734;8048775;8048784;8048798;8048805;8048818
chrA05	20374400	20376670	2270	BnaA05g28890D	38	RS2Z	20374432;20374437;20374553;20374554;20374596;20374610;20374617;20374624;20374691;20374796;20374883;20374966;20374978;20375108;20375299;20375407;20375419;20375508;20375599;20375605;20375711;20375755;20375758;20375783;20376091;20376095;20376117;20376129;20376177;20376405;20376452;20376475;20376526;20376528;20376555;20376593;20376606;20376609		Significant	Significant						Significant
chrA07_random	1239429	1241695	2266	BnaA07g37700D	96	RS2Z	1239437;1239453;1239455;1239467;1239502;1239523;1239527;1239537;1239591;1239593;1239597;1239598;1239611;1239685;1239697;1239700;1239733;1239740;1239863;1239883;1239914;1239928;1239962;1239965;1239989;1239990;1240006;1240010;1240017;1240026;1240048;1240101;1240106;1240296;1240377;1240388;1240401;1240444;1240446;1240478;1240480;1240508;1240532;1240544;1240624;1240627;1240629;1240639;1240640;1240654…	Significant	Significant	Significant					Significant
chrA09	24828942	24830905	1963	BnaA09g33780D	39	RS2Z	24828992;24829364;24829380;24829384;24829387;24829403;24829444;24829499;24829560;24829652;24829761;24829773;24829782;24829842;24829854;24830112;24830204;24830320;24830372;24830435;24830444;24830516;24830536;24830707;24830709;24830710;24830727;24830733;24830740;24830751;24830758;24830800;24830811;24830844;24830845;24830876;24830897;24830898;24830905
chrC03	10976632	10979194	2562	BnaC03g20680D	33	RS2Z	10976684;10976724;10976746;10976833;10976835;10976874;10977072;10977265;10978322;10978323;10978392;10978448;10978451;10978461;10978465;10978487;10978528;10978534;10978539;10978563;10978590;10978597;10978606;10978652;10978670;10978678;10978708;10978741;10978765;10978788;10978791;10978794;10979029				Significant	Significant	Significant	Significant
chrC05	40270977	40273246	2269	BnaC05g43360D	15	RS2Z	40271112;40271135;40271154;40271162;40271182;40271211;40271283;40271297;40272747;40272795;40272853;40272861;40272863;40272865;40272983			Significant
chrC06	17526686	17529186	2500	BnaC06g14780D	54	RS2Z	17526832;17526837;17526855;17526857;17526887;17526946;17527057;17527118;17527339;17527586;17527637;17527682;17527842;17527848;17527854;17527857;17527906;17527907;17527925;17527981;17527987;17528015;17528101;17528299;17528328;17528389;17528391;17528396;17528484;17528515;17528547;17528581;17528583;17528600;17528603;17528611;17528644;17528649;17528656;17528667;17528671;17528678;17528680;17528688;175…	Significant
chrC08	26559105	26561152	2047	BnaC08g24530D	36	RS2Z	26559149;26559203;26559288;26559392;26559397;26559417;26559464;26559534;26559620;26559626;26559634;26559636;26559667;26559679;26559733;26559746;26559766;26559769;26559933;26559940;26559948;26559952;26559961;26559964;26559976;26559977;26559978;26559981;26559984;26559994;26560002;26560051;26560087;26560295;26560299;26560615
chrC03	425179	427495	2316	BnaC03g00890D	0	RS2Z	NA
chrA01	7452346	7455318	2972	BnaA01g14750D	70	RS	7452554;7452600;7452610;7452611;7452618;7452642;7452643;7452651;7452668;7452671;7452680;7452683;7452709;7452790;7452906;7452909;7453067;7453099;7453124;7453125;7453127;7453134;7453137;7453152;7453155;7453205;7453224;7453235;7453289;7453309;7453311;7453320;7453323;7453332;7453336;7453377;7453391;7453394;7453440;7453448;7453460;7453468;7453483;7453494;7453495;7453514;7453548;7453552;7453577;7453685…
chrA03	5857719	5860659	2940	BnaA03g12870D	38	RS	5857762;5857865;5858031;5858045;5858108;5858117;5858141;5858150;5858588;5858618;5858624;5859280;5859281;5859283;5859301;5859403;5859574;5859597;5859787;5859915;5859943;5859944;5859966;5860093;5860107;5860241;5860266;5860393;5860423;5860424;5860513;5860514;5860544;5860552;5860598;5860604;5860624;5860641	Significant	Significant	Significant					Significant
chrA08_random	1785553	1788161	2608	BnaA08g30960D	15	RS	1785979;1786196;1786237;1786296;1786859;1786868;1786874;1786949;1786954;1787075;1787254;1787269;1787455;1787593;1787611
chrC01_random	812746	815639	2893	BnaC01g41640D	66	RS	813089;813093;813101;813114;813115;813163;813180;813193;813282;813298;813326;813330;813332;813343;813370;813504;813557;813558;813560;813567;813570;813585;813588;813615;813632;813649;813671;813792;813801;813850;813858;813863;813866;813870;813871;813872;813873;813878;813893;813900;813903;813904;813905;813958;813962;813987;814129;814142;814144;814259;814289;814307;814354;814385;814386;814400;814402;…
chrC03	7919987	7922439	2452	BnaC03g15710D	30	RS	7920234;7920313;7920376;7920428;7920601;7920681;7920738;7920790;7920858;7920873;7920913;7920930;7920932;7920980;7921190;7921223;7921892;7921893;7921899;7921905;7921938;7922012;7922014;7922051;7922054;7922190;7922258;7922337;7922347;7922350
chrC04	681412	683420	2008	BnaC04g00810D	49	RS	681473;681481;681603;681741;681794;681960;682049;682095;682097;682126;682138;682179;682224;682276;682302;682320;682349;682352;682366;682382;682383;682384;682393;682400;682402;682416;682467;682473;682546;682598;682610;682622;682623;682692;682718;682731;682746;682752;682761;682782;682785;682791;682960;682963;682993;682994;683122;683171;683227					Significant							Significant
chrC07	40437893	40439448	1555	BnaC07g39690D	9	RS	40437941;40437965;40438184;40438793;40438826;40438839;40438948;40439007;40439165
chrC08	30974005	30975333	1328	BnaC08g31720D	5	RS	30974060;30974071;30974079;30974139;30974342
chrC08_random	2078021	2080623	2602	BnaC08g47240D	27	RS	2078430;2078730;2078747;2078766;2078790;2078837;2078838;2078852;2079049;2079084;2079130;2079190;2079310;2079313;2079322;2079343;2079359;2079368;2079389;2079402;2079410;2079415;2079417;2079853;2079854;2080041;2080348
chrA03	26830836	26832115	1279	BnaA03g51620D	6	RSZ	26830888;26830897;26830986;26830998;26831041;26831072
chrA04	12206509	12208772	2263	BnaA04g14520D	62	RSZ	12206547;12206608;12206648;12206657;12206665;12206666;12206672;12206767;12206788;12206790;12206824;12206870;12206977;12206989;12207048;12207057;12207108;12207120;12207183;12207207;12207213;12207219;12207258;12207284;12207289;12207296;12207298;12207309;12207313;12207331;12207339;12207348;12207373;12207442;12207497;12207498;12207503;12207554;12207576;12207580;12207584;12207589;12207642;12207644;122…
chrA09_random	2700552	2702123	1571	BnaA09g54590D	57	RSZ	2700569;2700578;2700586;2700587;2700604;2700608;2700625;2700643;2700648;2700671;2700675;2700676;2700688;2700696;2700701;2700720;2700731;2700740;2700760;2700773;2700837;2700842;2700850;2700860;2700869;2700877;2700884;2700888;2700930;2700932;2701123;2701215;2701633;2701737;2701771;2701774;2701777;2701783;2701835;2701842;2701854;2701858;2701862;2701865;2701866;2701940;2701967;2701970;2701981;2701994…
chrAnn_random	32673950	32675820	1870	BnaAnng28560D	20	RSZ	32673973;32674006;32674019;32674200;32674265;32674501;32674518;32674629;32674693;32674834;32674836;32674852;32674951;32675016;32675045;32675052;32675075;32675201;32675323;32675393										Significant
chrC04	37798706	37800989	2283	BnaC04g36280D	44	RSZ	37798719;37798730;37798741;37798764;37798796;37798807;37798819;37798923;37798928;37798962;37798964;37798965;37798989;37799082;37799141;37799212;37799230;37799254;37799300;37799358;37799430;37799518;37799634;37799690;37799700;37799741;37799864;37799912;37799994;37800004;37800013;37800061;37800157;37800164;37800190;37800254;37800466;37800509;37800517;37800713;37800715;37800755;37800959;37800967
chrC05	12576277	12578087	1810	BnaC05g19020D	67	RSZ	12576291;12576303;12576318;12576412;12576431;12576479;12576552;12576557;12576599;12576609;12576625;12576636;12576638;12576643;12576647;12576654;12576674;12576686;12576688;12576704;12576713;12576716;12576718;12576725;12576728;12576738;12576753;12576754;12576757;12576760;12576777;12576792;12576801;12576808;12576923;12576925;12576933;12576938;12576939;12576953;12576955;12577042;12577075;12577093;125…
chrC07	42484671	42485905	1234	BnaC07g43350D	28	RSZ	42484676;42484686;42484695;42484781;42484784;42484835;42484997;42485051;42485052;42485057;42485060;42485129;42485195;42485390;42485399;42485419;42485523;42485529;42485668;42485675;42485693;42485704;42485713;42485719;42485727;42485773;42485851;42485899
chrA09_random	666454	668617	2163	BnaA09g52820D	44	SC	666535;666649;666659;666676;666767;666791;666968;667076;667082;667138;667202;667249;667426;667460;667494;667495;667522;667526;667647;667705;667783;667836;667913;667915;667932;668007;668022;668055;668078;668192;668226;668270;668274;668280;668358;668378;668389;668404;668504;668550;668592;668597;668601;668603											Significant
chrCnn_random	33346654	33348807	2153	BnaCnng35170D	41	SC	33346674;33346707;33346710;33346761;33346809;33347024;33347025;33347110;33347132;33347208;33347252;33347280;33347296;33347302;33347382;33347396;33347424;33347452;33347484;33347502;33347623;33347664;33347750;33347806;33347812;33347881;33347915;33347929;33347990;33347991;33348043;33348073;33348112;33348180;33348181;33348431;33348546;33348618;33348636;33348659;33348739
chrA04	2430038	2432468	2430	BnaA04g03560D	61	SCL	2430050;2430127;2430167;2430373;2430388;2430390;2430408;2430415;2430417;2430455;2430461;2430560;2430575;2430700;2430729;2430798;2430801;2430852;2430904;2430937;2430957;2430978;2430995;2431056;2431071;2431230;2431242;2431263;2431281;2431287;2431300;2431302;2431312;2431316;2431343;2431355;2431356;2431365;2431366;2431374;2431376;2431431;2431432;2431438;2431448;2431452;2431461;2431926;2431939;2431957…
chrA05	8419061	8421417	2356	BnaA05g13830D	63	SCL	8419114;8419275;8419429;8419432;8419445;8419502;8419579;8419580;8419587;8419591;8419594;8419609;8419629;8419645;8419656;8419680;8419681;8419685;8419695;8419702;8419717;8419719;8419746;8419761;8419770;8419777;8419781;8419832;8419901;8419923;8419924;8419926;8419934;8419997;8420142;8420150;8420155;8420162;8420200;8420208;8420224;8420238;8420243;8420257;8420259;8420309;8420789;8420827;8420910;8420923…
chrA05	19602609	19604747	2138	BnaA05g27090D	43	SCL	19602620;19602621;19602622;19602670;19602689;19602692;19602696;19602701;19602861;19602890;19602904;19602907;19602917;19602920;19602933;19602938;19602942;19603060;19603066;19603126;19603129;19603144;19603186;19603195;19603235;19603237;19603301;19603310;19603325;19603344;19603423;19603425;19603459;19603461;19603492;19603505;19603526;19603808;19603994;19604010;19604014;19604152;19604170
chrA06	214562	217292	2730	BnaA06g00410D	74	SCL	214603;214626;214725;214760;214770;214925;214931;214941;214958;215021;215026;215030;215036;215037;215039;215043;215069;215081;215094;215108;215126;215144;215218;215234;215235;215276;215384;215387;215394;215454;215471;215858;215947;215963;216058;216064;216095;216134;216155;216160;216170;216179;216181;216183;216185;216188;216190;216198;216199;216343;216475;216527;216529;216537;216603;216624;216643;…
chrA08	347635	349821	2186	BnaA08g00560D	20	SCL	347666;347667;347673;347704;347711;347717;347721;347732;347750;347756;347761;347762;348699;348784;348802;348807;348840;348859;349527;349588
chrC01	36838369	36841052	2683	BnaC01g37560D	1	SCL	36840455
chrC03	60111052	60114048	2996	BnaC03g70430D	18	SCL	60111088;60111089;60111096;60111105;60111725;60111778;60111780;60111781;60111794;60111798;60111850;60111886;60112126;60112279;60112439;60112464;60112497;60112504
chrC04	26579193	26581824	2631	BnaC04g25450D	16	SCL	26580647;26580648;26580662;26580663;26580669;26580692;26580837;26580844;26580846;26580851;26580913;26580916;26580934;26580944;26581041;26581175
chrC05	39032165	39034551	2386	BnaC05g41220D	23	SCL	39032214;39032244;39032309;39032432;39032450;39032451;39032482;39032516;39032521;39032525;39032652;39032674;39032793;39032826;39032865;39032902;39032941;39033056;39033096;39033107;39033109;39033110;39033122
chrC06	7792680	7794731	2051	BnaC06g07190D	1	SCL	7793109
chrC06	12913198	12916033	2835	BnaC06g10860D	64	SCL	12913215;12913224;12913266;12913328;12913349;12913368;12913393;12913558;12913612;12913703;12913706;12913756;12913795;12913818;12913844;12913861;12913900;12913911;12913915;12913916;12913918;12913927;12913936;12913971;12913980;12914021;12914026;12914048;12914062;12914142;12914179;12914212;12914255;12914261;12914274;12914276;12914281;12914328;12914332;12914399;12914421;12914453;12914516;12914823;129…
chrCnn_random	1223600	1225715	2115	BnaCnng00990D	84	SCL	1223629;1223632;1223653;1223654;1223665;1223680;1223777;1223778;1223793;1223796;1223807;1223823;1223832;1223850;1223870;1223945;1223960;1223988;1223999;1224000;1224001;1224002;1224003;1224004;1224005;1224006;1224007;1224008;1224009;1224010;1224013;1224014;1224019;1224020;1224024;1224025;1224027;1224028;1224030;1224031;1224032;1224033;1224056;1224065;1224106;1224226;1224265;1224280;1224333;1224339…
chrCnn_random	51593258	51595460	2202	BnaCnng52140D	0	SC	NA
chrA06	5847134	5850099	2965	BnaA06g11140D	63	SR45	5847173;5847188;5847222;5847287;5847331;5847488;5847517;5847541;5847568;5847710;5847791;5848144;5848302;5848386;5848396;5848502;5848561;5848566;5848613;5848736;5848760;5848844;5848860;5848948;5849002;5849049;5849069;5849090;5849102;5849113;5849213;5849232;5849292;5849316;5849339;5849342;5849352;5849359;5849401;5849406;5849508;5849564;5849585;5849604;5849622;5849641;5849663;5849690;5849695;5849720…
chrA08	16731975	16735088	3113	BnaA08g23570D	85	SR45	16731994;16732012;16732142;16732182;16732186;16732195;16732202;16732218;16732247;16732256;16732319;16732357;16732362;16732363;16732364;16732408;16732410;16732412;16732422;16733389;16733400;16733404;16733405;16733499;16733537;16733579;16733593;16733605;16733682;16733685;16733691;16733698;16733729;16733732;16733741;16733744;16733750;16733785;16733790;16733801;16733805;16733807;16733821;16733845;167…
chrA09_random	3650300	3653282	2982	BnaA09g56240D	145	SR45	3650337;3650376;3650387;3650396;3650429;3650453;3650495;3650510;3650518;3650590;3650650;3650651;3650653;3650659;3650707;3650757;3650776;3650924;3650927;3650933;3650939;3650970;3650971;3650975;3650994;3650998;3651003;3651011;3651020;3651021;3651024;3651029;3651036;3651047;3651058;3651061;3651079;3651084;3651093;3651101;3651107;3651110;3651128;3651143;3651149;3651151;3651156;3651174;3651177;3651195…									Significant
chrC05	7414534	7417852	3318	BnaC05g12680D	8	SR45	7416096;7416247;7417605;7417639;7417707;7417718;7417739;7417793			Significant
chrC08	20742488	20745684	3196	BnaC08g16960D	164	SR45	20742504;20742507;20742551;20742631;20742646;20742654;20742659;20742745;20742772;20743147;20743262;20743392;20743431;20743448;20743476;20743480;20743489;20743530;20743555;20743564;20743572;20743574;20743603;20743706;20743740;20743760;20743771;20743811;20743863;20743865;20743868;20743870;20743899;20743959;20743995;20743997;20744034;20744072;20744098;20744123;20744140;20744162;20744173;20744178;207…
chrC08	34660215	34663377	3162	BnaC08g38300D	77	SR45	34660328;34660500;34660579;34660655;34660869;34660881;34660907;34660912;34660919;34660936;34660961;34660965;34660969;34661110;34661133;34661134;34661148;34661165;34661176;34661179;34661181;34661218;34661269;34661275;34661295;34661296;34661306;34661324;34661325;34661382;34661461;34661484;34661539;34661556;34661562;34661563;34661568;34661575;34661581;34661608;34661611;34661616;34661617;34661650;346…
chrA02	12929940	12932521	2581	BnaA02g20550D	71	SR	12929962;12929984;12930033;12930055;12930062;12930104;12930134;12930152;12930172;12930175;12930176;12930177;12930178;12930180;12930182;12930183;12930184;12930186;12930187;12930188;12930190;12930193;12930194;12930195;12930196;12930197;12930198;12930199;12930200;12930202;12930203;12930205;12930206;12930207;12930260;12930275;12930304;12930321;12930335;12930351;12930354;12930372;12930424;12930435;129…
chrA06	8756159	8759128	2969	BnaA06g15930D	14	SR	8756289;8756564;8756659;8756972;8756978;8757069;8757081;8757499;8757730;8757743;8758072;8758315;8758503;8758590
chrA06	14628976	14631673	2697	BnaA06g21030D	9	SR	14630602;14630725;14630861;14630862;14631071;14631088;14631410;14631586;14631671
chrA06_random	174729	177826	3097	BnaA06g37780D	124	SR	174807;174817;174848;174850;174864;174865;174871;174888;174926;174956;174973;174985;175130;175138;175140;175167;175183;175192;175203;175254;175278;175362;175426;175432;175487;175524;175535;175545;175547;175551;175571;175694;175729;175785;175824;175874;175914;176064;176068;176190;176197;176201;176203;176212;176216;176221;176234;176397;176446;176527;176575;176577;176580;176586;176591;176602;176613;…
chrA09	496380	499254	2874	BnaA09g00790D	97	SR	496384;496417;496418;496566;496574;496575;496601;496631;496724;496735;496754;496772;496849;496852;496908;496964;496994;497002;497017;497024;497121;497133;497139;497160;497166;497169;497195;497196;497197;497198;497199;497210;497220;497224;497225;497231;497233;497243;497255;497299;497317;497326;497328;497359;497375;497391;497396;497463;497471;497473;497481;497485;497486;497487;497489;497577;497617;…			Significant
chrC01	22702333	22705203	2870	BnaC01g26160D	2	SR	22703691;22705202
chrC02	25201876	25204492	2616	BnaC02g27300D	35	SR	25201876;25202093;25202218;25202532;25202607;25202608;25202646;25202651;25202700;25202703;25202738;25202750;25202834;25202928;25203091;25203490;25203542;25203559;25203605;25203676;25203677;25203710;25203724;25203731;25203745;25203746;25203767;25203776;25203791;25203871;25203876;25204066;25204219;25204243;25204246
chrC03	37261995	37265320	3325	BnaC03g52440D	2	SR	37263243;37263252
chrC05	3275956	3279260	3304	BnaC05g06630D	49	SR	3276004;3276020;3276074;3276088;3276098;3276102;3276111;3276131;3276136;3276142;3276151;3276181;3276264;3276293;3276356;3276559;3276745;3276746;3276781;3276817;3276981;3276985;3277043;3277065;3277346;3277571;3277579;3277655;3277713;3277828;3277855;3277867;3277919;3277958;3278022;3278238;3278262;3278413;3278429;3278439;3278545;3278549;3278555;3278581;3278734;3278960;3278991;3279006;3279194
chrC07	39812212	39814540	2328	BnaC07g38480D	33	SR	39812221;39812233;39812253;39812261;39812266;39812269;39812296;39812319;39812344;39812345;39812364;39812374;39812376;39812387;39812390;39812391;39812396;39812397;39812405;39812407;39812414;39812415;39812416;39812419;39812422;39812453;39812497;39812513;39812518;39812524;39812525;39812527;39812531
chrC08	23678348	23681381	3033	BnaC08g21130D	13	SR	23678520;23678727;23678789;23679068;23679179;23679422;23679767;23679780;23680103;23680106;23680718;23681279;23681307
chrCnn_random	17870537	17873473	2936	BnaCnng19170D	0	SR	NA
